# Supplementary material for: An adjunctive therapy administered with an antibiotic prevents enrichment of antibiotic-resistant clones of a colonizing opportunistic pathogen
Source: eLife. 2020 Dec 1;9:e58147. doi: 10.7554/eLife.58147 (PMC7707840; doi:10.7554/eLife.58147)
Supplement: Figure 1—source data 1. [file elife-58147-fig1-data1.zip]

Archive with 1 entries (1 files):
- Figure1XXXsourcedata1.csv
