# Supplementary material for: An adjunctive therapy administered with an antibiotic prevents enrichment of antibiotic-resistant clones of a colonizing opportunistic pathogen
Source: eLife. 2020 Dec 1;9:e58147. doi: 10.7554/eLife.58147 (PMC7707840; doi:10.7554/eLife.58147)
Supplement: Figure 1—source data 1. [file elife-58147-fig1-data1.zip › Figure1XXXsourcedata1.csv]

Mouse	Treatment	Days.Post.Inoculation	VRE.CFU.per.10mgFeces
1.1	5mg.kg_oral	0	0.00E+00
1.2	5mg.kg_oral	0	0.00E+00
1.3	5mg.kg_oral	0	0.00E+00
2.1	50mg.kg_oral	0	0.00E+00
2.2	50mg.kg_oral	0	0.00E+00
2.3	50mg.kg_oral	0	0.00E+00
3.1	100mg.kg_oral	0	0.00E+00
3.2	100mg.kg_oral	0	0.00E+00
3.3	100mg.kg_oral	0	0.00E+00
4.1	400mg.kg_oral	0	0.00E+00
4.2	400mg.kg_oral	0	0.00E+00
4.3	400mg.kg_oral	0	0.00E+00
5.1	50mg.kg_subcutaneous	0	0.00E+00
5.2	50mg.kg_subcutaneous	0	0.00E+00
5.3	50mg.kg_subcutaneous	0	0.00E+00
6.1	100mg.kg_subcutaneous	0	0.00E+00
6.2	100mg.kg_subcutaneous	0	0.00E+00
6.3	100mg.kg_subcutaneous	0	0.00E+00
7.1	400mg.kg_subcutaneous	0	0.00E+00
7.2	400mg.kg_subcutaneous	0	0.00E+00
7.3	400mg.kg_subcutaneous	0	0.00E+00
8.1	control	0	0.00E+00
8.2	control	0	0.00E+00
8.3	control	0	0.00E+00
1.1	5mg.kg_oral	1	1.40E+07
1.2	5mg.kg_oral	1	1.05E+07
1.3	5mg.kg_oral	1	1.93E+07
2.1	50mg.kg_oral	1	1.25E+07
2.2	50mg.kg_oral	1	2.15E+07
2.3	50mg.kg_oral	1	2.65E+06
3.1	100mg.kg_oral	1	1.13E+07
3.2	100mg.kg_oral	1	2.10E+07
3.3	100mg.kg_oral	1	2.08E+07
4.1	400mg.kg_oral	1	3.05E+06
4.2	400mg.kg_oral	1	2.45E+07
4.3	400mg.kg_oral	1	2.93E+06
5.1	50mg.kg_subcutaneous	1	1.43E+06
5.2	50mg.kg_subcutaneous	1	2.30E+06
5.3	50mg.kg_subcutaneous	1	8.00E+06
6.1	100mg.kg_subcutaneous	1	4.15E+07
6.2	100mg.kg_subcutaneous	1	2.03E+07
6.3	100mg.kg_subcutaneous	1	1.75E+07
7.1	400mg.kg_subcutaneous	1	1.03E+07
7.2	400mg.kg_subcutaneous	1	3.40E+07
7.3	400mg.kg_subcutaneous	1	3.53E+05
8.1	control	1	7.75E+06
8.2	control	1	4.18E+05
8.3	control	1	1.15E+06
1.1	5mg.kg_oral	2	5.90E+05
1.2	5mg.kg_oral	2	2.35E+06
1.3	5mg.kg_oral	2	1.95E+02
2.1	50mg.kg_oral	2	2.13E+05
2.2	50mg.kg_oral	2	2.50E+00
2.3	50mg.kg_oral	2	6.25E+02
3.1	100mg.kg_oral	2	1.95E+03
3.2	100mg.kg_oral	2	0.00E+00
3.3	100mg.kg_oral	2	2.50E+00
4.1	400mg.kg_oral	2	0.00E+00
4.2	400mg.kg_oral	2	7.25E+01
4.3	400mg.kg_oral	2	0.00E+00
5.1	50mg.kg_subcutaneous	2	1.50E+07
5.2	50mg.kg_subcutaneous	2	5.45E+06
5.3	50mg.kg_subcutaneous	2	8.75E+06
6.1	100mg.kg_subcutaneous	2	9.75E+06
6.2	100mg.kg_subcutaneous	2	1.63E+07
6.3	100mg.kg_subcutaneous	2	2.63E+07
7.1	400mg.kg_subcutaneous	2	2.38E+04
7.2	400mg.kg_subcutaneous	2	0.00E+00
7.3	400mg.kg_subcutaneous	2	1.23E+02
8.1	control	2	1.20E+07
8.2	control	2	2.55E+07
8.3	control	2	1.90E+07
1.1	5mg.kg_oral	3	7.50E+00
1.2	5mg.kg_oral	3	3.05E+03
1.3	5mg.kg_oral	3	3.00E+01
2.1	50mg.kg_oral	3	0.00E+00
2.2	50mg.kg_oral	3	0.00E+00
2.3	50mg.kg_oral	3	7.50E+00
3.1	100mg.kg_oral	3	0.00E+00
3.2	100mg.kg_oral	3	0.00E+00
3.3	100mg.kg_oral	3	0.00E+00
4.1	400mg.kg_oral	3	0.00E+00
4.2	400mg.kg_oral	3	0.00E+00
4.3	400mg.kg_oral	3	0.00E+00
5.1	50mg.kg_subcutaneous	3	1.15E+07
5.2	50mg.kg_subcutaneous	3	9.00E+06
5.3	50mg.kg_subcutaneous	3	1.68E+07
6.1	100mg.kg_subcutaneous	3	7.28E+06
6.2	100mg.kg_subcutaneous	3	2.50E+00
6.3	100mg.kg_subcutaneous	3	3.40E+06
7.1	400mg.kg_subcutaneous	3	0.00E+00
7.2	400mg.kg_subcutaneous	3	0.00E+00
7.3	400mg.kg_subcutaneous	3	0.00E+00
8.1	control	3	2.65E+07
8.2	control	3	5.38E+07
8.3	control	3	6.00E+07
1.1	5mg.kg_oral	4	1.00E+02
1.2	5mg.kg_oral	4	5.13E+03
1.3	5mg.kg_oral	4	0.00E+00
2.1	50mg.kg_oral	4	2.50E+00
2.2	50mg.kg_oral	4	0.00E+00
2.3	50mg.kg_oral	4	2.50E+00
3.1	100mg.kg_oral	4	0.00E+00
3.2	100mg.kg_oral	4	0.00E+00
3.3	100mg.kg_oral	4	0.00E+00
4.1	400mg.kg_oral	4	0.00E+00
4.2	400mg.kg_oral	4	0.00E+00
4.3	400mg.kg_oral	4	0.00E+00
5.1	50mg.kg_subcutaneous	4	2.63E+06
5.2	50mg.kg_subcutaneous	4	4.05E+03
5.3	50mg.kg_subcutaneous	4	3.35E+04
6.1	100mg.kg_subcutaneous	4	3.78E+02
6.2	100mg.kg_subcutaneous	4	1.70E+03
6.3	100mg.kg_subcutaneous	4	6.75E+04
7.1	400mg.kg_subcutaneous	4	0.00E+00
7.2	400mg.kg_subcutaneous	4	0.00E+00
7.3	400mg.kg_subcutaneous	4	0.00E+00
8.1	control	4	2.83E+04
8.2	control	4	1.98E+05
8.3	control	4	8.75E+04
1.1	5mg.kg_oral	5	2.03E+02
1.2	5mg.kg_oral	5	5.60E+05
1.3	5mg.kg_oral	5	7.50E+00
2.1	50mg.kg_oral	5	0.00E+00
2.2	50mg.kg_oral	5	0.00E+00
2.3	50mg.kg_oral	5	0.00E+00
3.1	100mg.kg_oral	5	0.00E+00
3.2	100mg.kg_oral	5	0.00E+00
3.3	100mg.kg_oral	5	2.30E+02
4.1	400mg.kg_oral	5	0.00E+00
4.2	400mg.kg_oral	5	0.00E+00
4.3	400mg.kg_oral	5	0.00E+00
5.1	50mg.kg_subcutaneous	5	3.95E+06
5.2	50mg.kg_subcutaneous	5	2.83E+04
5.3	50mg.kg_subcutaneous	5	9.85E+02
6.1	100mg.kg_subcutaneous	5	8.08E+04
6.2	100mg.kg_subcutaneous	5	7.50E+00
6.3	100mg.kg_subcutaneous	5	3.70E+03
7.1	400mg.kg_subcutaneous	5	0.00E+00
7.2	400mg.kg_subcutaneous	5	0.00E+00
7.3	400mg.kg_subcutaneous	5	0.00E+00
8.1	control	5	1.00E+05
8.2	control	5	1.23E+04
8.3	control	5	4.73E+05
1.1	5mg.kg_oral	6	1.93E+05
1.2	5mg.kg_oral	6	3.38E+05
1.3	5mg.kg_oral	6	2.43E+03
2.1	50mg.kg_oral	6	7.50E+01
2.2	50mg.kg_oral	6	0.00E+00
2.3	50mg.kg_oral	6	0.00E+00
3.1	100mg.kg_oral	6	3.50E+01
3.2	100mg.kg_oral	6	0.00E+00
3.3	100mg.kg_oral	6	2.50E+00
4.1	400mg.kg_oral	6	3.75E+02
4.2	400mg.kg_oral	6	1.00E+03
4.3	400mg.kg_oral	6	0.00E+00
5.1	50mg.kg_subcutaneous	6	3.60E+06
5.2	50mg.kg_subcutaneous	6	1.45E+04
5.3	50mg.kg_subcutaneous	6	4.55E+02
6.1	100mg.kg_subcutaneous	6	2.05E+03
6.2	100mg.kg_subcutaneous	6	2.50E+00
6.3	100mg.kg_subcutaneous	6	2.45E+04
7.1	400mg.kg_subcutaneous	6	0.00E+00
7.2	400mg.kg_subcutaneous	6	#DIV/0!
7.3	400mg.kg_subcutaneous	6	0.00E+00
8.1	control	6	4.73E+05
8.2	control	6	1.35E+05
8.3	control	6	2.53E+06
1.1	5mg.kg_oral	8	1.83E+07
1.2	5mg.kg_oral	8	1.73E+03
1.3	5mg.kg_oral	8	2.83E+07
2.1	50mg.kg_oral	8	6.08E+06
2.2	50mg.kg_oral	8	1.35E+07
2.3	50mg.kg_oral	8	1.63E+06
3.1	100mg.kg_oral	8	1.80E+07
3.2	100mg.kg_oral	8	1.40E+07
3.3	100mg.kg_oral	8	2.58E+06
4.1	400mg.kg_oral	8	1.43E+03
4.2	400mg.kg_oral	8	2.10E+06
4.3	400mg.kg_oral	8	0.00E+00
5.1	50mg.kg_subcutaneous	8	4.18E+05
5.2	50mg.kg_subcutaneous	8	5.38E+03
5.3	50mg.kg_subcutaneous	8	1.50E+01
6.1	100mg.kg_subcutaneous	8	4.43E+06
6.2	100mg.kg_subcutaneous	8	3.90E+06
6.3	100mg.kg_subcutaneous	8	3.75E+06
7.1	400mg.kg_subcutaneous	8	0.00E+00
7.2	400mg.kg_subcutaneous	8	#DIV/0!
7.3	400mg.kg_subcutaneous	8	0.00E+00
8.1	control	8	5.88E+06
8.2	control	8	7.75E+05
8.3	control	8	3.58E+05
1.1	5mg.kg_oral	11	1.18E+06
1.2	5mg.kg_oral	11	1.65E+04
1.3	5mg.kg_oral	11	4.00E+01
2.1	50mg.kg_oral	11	3.30E+06
2.2	50mg.kg_oral	11	1.53E+06
2.3	50mg.kg_oral	11	1.10E+06
3.1	100mg.kg_oral	11	4.75E+04
3.2	100mg.kg_oral	11	1.25E+07
3.3	100mg.kg_oral	11	1.00E+06
4.1	400mg.kg_oral	11	4.48E+02
4.2	400mg.kg_oral	11	1.33E+07
4.3	400mg.kg_oral	11	1.50E+02
5.1	50mg.kg_subcutaneous	11	1.35E+05
5.2	50mg.kg_subcutaneous	11	3.08E+04
5.3	50mg.kg_subcutaneous	11	2.00E+02
6.1	100mg.kg_subcutaneous	11	6.85E+04
6.2	100mg.kg_subcutaneous	11	9.75E+05
6.3	100mg.kg_subcutaneous	11	1.20E+07
7.1	400mg.kg_subcutaneous	11	0.00E+00
7.2	400mg.kg_subcutaneous	11	#DIV/0!
7.3	400mg.kg_subcutaneous	11	8.50E+01
8.1	control	11	9.25E+05
8.2	control	11	5.90E+05
8.3	control	11	7.95E+05
1.1	5mg.kg_oral	13	1.75E+05
1.2	5mg.kg_oral	13	1.08E+03
1.3	5mg.kg_oral	13	1.55E+04
2.1	50mg.kg_oral	13	1.30E+06
2.2	50mg.kg_oral	13	2.05E+05
2.3	50mg.kg_oral	13	3.43E+05
3.1	100mg.kg_oral	13	9.75E+05
3.2	100mg.kg_oral	13	1.13E+05
3.3	100mg.kg_oral	13	2.03E+06
4.1	400mg.kg_oral	13	1.33E+05
4.2	400mg.kg_oral	13	2.43E+05
4.3	400mg.kg_oral	13	1.48E+03
5.1	50mg.kg_subcutaneous	13	7.50E+04
5.2	50mg.kg_subcutaneous	13	2.58E+02
5.3	50mg.kg_subcutaneous	13	2.50E+00
6.1	100mg.kg_subcutaneous	13	2.68E+05
6.2	100mg.kg_subcutaneous	13	7.60E+03
6.3	100mg.kg_subcutaneous	13	3.68E+05
7.1	400mg.kg_subcutaneous	13	5.00E+05
7.3	400mg.kg_subcutaneous	13	6.65E+04
8.1	control	13	1.68E+06
8.2	control	13	8.00E+05
8.3	control	13	4.03E+05
1.1	5mg.kg_oral	15	8.50E+04
1.2	5mg.kg_oral	15	1.60E+04
1.3	5mg.kg_oral	15	5.35E+05
2.1	50mg.kg_oral	15	1.28E+06
2.2	50mg.kg_oral	15	2.78E+05
2.3	50mg.kg_oral	15	1.10E+05
3.1	100mg.kg_oral	15	1.50E+06
3.2	100mg.kg_oral	15	5.05E+05
3.3	100mg.kg_oral	15	7.98E+05
4.1	400mg.kg_oral	15	7.65E+02
4.2	400mg.kg_oral	15	1.35E+03
4.3	400mg.kg_oral	15	6.00E+01
5.1	50mg.kg_subcutaneous	15	8.25E+04
5.2	50mg.kg_subcutaneous	15	2.18E+03
5.3	50mg.kg_subcutaneous	15	1.13E+04
6.1	100mg.kg_subcutaneous	15	1.68E+04
6.2	100mg.kg_subcutaneous	15	9.75E+05
6.3	100mg.kg_subcutaneous	15	8.50E+04
7.1	400mg.kg_subcutaneous	15	7.75E+06
7.3	400mg.kg_subcutaneous	15	2.45E+05
8.1	control	15	3.40E+05
8.2	control	15	3.78E+05
8.3	control	15	2.83E+05
1.1	5mg.kg_oral	19	2.25E+04
1.2	5mg.kg_oral	19	2.65E+02
1.3	5mg.kg_oral	19	7.75E+06
2.1	50mg.kg_oral	19	5.83E+05
2.2	50mg.kg_oral	19	2.33E+05
2.3	50mg.kg_oral	19	1.35E+04
3.1	100mg.kg_oral	19	8.25E+05
3.2	100mg.kg_oral	19	4.43E+05
3.3	100mg.kg_oral	19	2.18E+05
4.1	400mg.kg_oral	19	6.50E+02
4.2	400mg.kg_oral	19	3.88E+06
4.3	400mg.kg_oral	19	1.25E+01
5.1	50mg.kg_subcutaneous	19	4.70E+04
5.2	50mg.kg_subcutaneous	19	3.63E+04
5.3	50mg.kg_subcutaneous	19	5.80E+02
6.1	100mg.kg_subcutaneous	19	2.88E+02
6.2	100mg.kg_subcutaneous	19	7.83E+04
6.3	100mg.kg_subcutaneous	19	1.33E+05
7.1	400mg.kg_subcutaneous	19	1.70E+06
7.3	400mg.kg_subcutaneous	19	3.53E+05
8.1	control	19	1.25E+05
8.2	control	19	7.63E+05
8.3	control	19	1.33E+05
1.1	5mg.kg_oral	26	3.45E+02
1.2	5mg.kg_oral	26	5.25E+01
1.3	5mg.kg_oral	26	1.35E+07
2.1	50mg.kg_oral	26	4.40E+05
2.2	50mg.kg_oral	26	1.13E+05
2.3	50mg.kg_oral	26	2.08E+04
3.1	100mg.kg_oral	26	4.30E+05
3.2	100mg.kg_oral	26	8.25E+05
3.3	100mg.kg_oral	26	8.55E+03
4.1	400mg.kg_oral	26	7.75E+02
4.2	400mg.kg_oral	26	2.20E+05
4.3	400mg.kg_oral	26	3.00E+01
5.1	50mg.kg_subcutaneous	26	1.58E+04
5.2	50mg.kg_subcutaneous	26	9.00E+05
5.3	50mg.kg_subcutaneous	26	7.50E+02
6.1	100mg.kg_subcutaneous	26	1.75E+02
6.2	100mg.kg_subcutaneous	26	1.25E+05
6.3	100mg.kg_subcutaneous	26	1.25E+03
7.1	400mg.kg_subcutaneous	26	2.40E+06
7.3	400mg.kg_subcutaneous	26	8.25E+04
8.1	control	26	6.33E+04
8.2	control	26	1.30E+05
8.3	control	26	5.70E+04
1.1	5mg.kg_oral	33	0.00E+00
1.2	5mg.kg_oral	33	1.75E+01
1.3	5mg.kg_oral	33	1.00E+06
2.1	50mg.kg_oral	33	3.80E+04
2.2	50mg.kg_oral	33	8.68E+04
2.3	50mg.kg_oral	33	7.45E+04
3.1	100mg.kg_oral	33	4.75E+05
3.2	100mg.kg_oral	33	7.20E+05
3.3	100mg.kg_oral	33	9.25E+02
4.1	400mg.kg_oral	33	5.00E+00
4.2	400mg.kg_oral	33	1.85E+05
4.3	400mg.kg_oral	33	7.50E+00
5.1	50mg.kg_subcutaneous	33	1.38E+04
5.2	50mg.kg_subcutaneous	33	4.60E+05
5.3	50mg.kg_subcutaneous	33	7.73E+05
6.1	100mg.kg_subcutaneous	33	2.50E+01
6.2	100mg.kg_subcutaneous	33	2.38E+05
6.3	100mg.kg_subcutaneous	33	1.10E+02
7.1	400mg.kg_subcutaneous	33	3.70E+05
7.3	400mg.kg_subcutaneous	33	4.55E+04
8.1	control	33	1.15E+05
8.2	control	33	9.10E+04
8.3	control	33	4.50E+02
1.1	5mg.kg_oral	40	0.00E+00
1.2	5mg.kg_oral	40	6.25E+01
1.3	5mg.kg_oral	40	1.70E+04
2.1	50mg.kg_oral	40	1.43E+05
2.2	50mg.kg_oral	40	2.78E+05
2.3	50mg.kg_oral	40	2.55E+04
3.1	100mg.kg_oral	40	2.40E+05
3.2	100mg.kg_oral	40	8.38E+05
3.3	100mg.kg_oral	40	1.05E+02
4.1	400mg.kg_oral	40	1.00E+01
4.2	400mg.kg_oral	40	6.45E+05
4.3	400mg.kg_oral	40	5.00E+00
5.1	50mg.kg_subcutaneous	40	2.30E+03
5.2	50mg.kg_subcutaneous	40	2.73E+06
5.3	50mg.kg_subcutaneous	40	2.48E+06
6.1	100mg.kg_subcutaneous	40	0.00E+00
6.2	100mg.kg_subcutaneous	40	3.35E+05
6.3	100mg.kg_subcutaneous	40	6.00E+01
7.1	400mg.kg_subcutaneous	40	8.48E+04
7.3	400mg.kg_subcutaneous	40	1.35E+05
8.1	control	40	4.43E+04
8.2	control	40	2.08E+04
8.3	control	40	7.93E+02
1.1	5mg.kg_oral	47	0.00E+00
1.2	5mg.kg_oral	47	1.25E+01
1.3	5mg.kg_oral	47	2.98E+04
2.1	50mg.kg_oral	47	8.50E+05
2.2	50mg.kg_oral	47	1.35E+03
2.3	50mg.kg_oral	47	3.38E+03
3.1	100mg.kg_oral	47	2.00E+05
3.2	100mg.kg_oral	47	2.30E+04
3.3	100mg.kg_oral	47	0.00E+00
4.1	400mg.kg_oral	47	4.50E+02
4.2	400mg.kg_oral	47	2.40E+05
4.3	400mg.kg_oral	47	5.00E+00
5.1	50mg.kg_subcutaneous	47	1.93E+04
5.2	50mg.kg_subcutaneous	47	4.65E+06
5.3	50mg.kg_subcutaneous	47	2.93E+05
6.1	100mg.kg_subcutaneous	47	0.00E+00
6.2	100mg.kg_subcutaneous	47	3.55E+05
6.3	100mg.kg_subcutaneous	47	1.43E+02
7.1	400mg.kg_subcutaneous	47	3.63E+03
7.3	400mg.kg_subcutaneous	47	6.75E+04
8.1	control	47	5.13E+04
8.2	control	47	1.15E+04
8.3	control	47	5.28E+02
1.1	5mg.kg_oral	54	0.00E+00
1.2	5mg.kg_oral	54	1.60E+02
1.3	5mg.kg_oral	54	1.13E+03
2.1	50mg.kg_oral	54	2.28E+02
2.2	50mg.kg_oral	54	1.13E+05
2.3	50mg.kg_oral	54	2.20E+03
3.1	100mg.kg_oral	54	7.75E+03
3.2	100mg.kg_oral	54	1.83E+03
3.3	100mg.kg_oral	54	0.00E+00
4.1	400mg.kg_oral	54	7.50E+00
4.2	400mg.kg_oral	54	1.30E+05
4.3	400mg.kg_oral	54	0.00E+00
5.1	50mg.kg_subcutaneous	54	1.25E+03
5.2	50mg.kg_subcutaneous	54	4.68E+05
5.3	50mg.kg_subcutaneous	54	7.25E+04
6.1	100mg.kg_subcutaneous	54	0.00E+00
6.2	100mg.kg_subcutaneous	54	1.08E+05
6.3	100mg.kg_subcutaneous	54	0.00E+00
7.1	400mg.kg_subcutaneous	54	1.23E+03
7.3	400mg.kg_subcutaneous	54	1.50E+04
8.1	control	54	2.08E+04
8.2	control	54	2.05E+04
8.3	control	54	3.00E+01
1.1	5mg.kg_oral	61	0.00E+00
1.2	5mg.kg_oral	61	1.75E+02
1.3	5mg.kg_oral	61	1.28E+04
2.1	50mg.kg_oral	61	1.90E+06
2.2	50mg.kg_oral	61	0.00E+00
2.3	50mg.kg_oral	61	0.00E+00
3.1	100mg.kg_oral	61	0.00E+00
3.2	100mg.kg_oral	61	0.00E+00
3.3	100mg.kg_oral	61	2.00E+01
4.1	400mg.kg_oral	61	2.50E+00
4.2	400mg.kg_oral	61	1.03E+06
4.3	400mg.kg_oral	61	2.50E+00
5.1	50mg.kg_subcutaneous	61	2.50E+00
5.2	50mg.kg_subcutaneous	61	8.75E+04
5.3	50mg.kg_subcutaneous	61	1.18E+06
6.1	100mg.kg_subcutaneous	61	2.50E+00
6.2	100mg.kg_subcutaneous	61	2.13E+05
6.3	100mg.kg_subcutaneous	61	0.00E+00
7.1	400mg.kg_subcutaneous	61	2.50E+00
7.3	400mg.kg_subcutaneous	61	1.88E+04
8.1	control	61	1.08E+05
8.2	control	61	1.40E+03
8.3	control	61	1.50E+01
1.1	5mg.kg_oral	68	0.00E+00
1.2	5mg.kg_oral	68	2.00E+01
1.3	5mg.kg_oral	68	4.53E+03
2.1	50mg.kg_oral	68	1.03E+06
2.2	50mg.kg_oral	68	5.00E+00
2.3	50mg.kg_oral	68	2.75E+01
3.1	100mg.kg_oral	68	0.00E+00
3.2	100mg.kg_oral	68	1.00E+01
3.3	100mg.kg_oral	68	8.00E+01
4.1	400mg.kg_oral	68	1.00E+01
4.2	400mg.kg_oral	68	1.70E+04
4.3	400mg.kg_oral	68	0.00E+00
5.1	50mg.kg_subcutaneous	68	6.25E+01
5.2	50mg.kg_subcutaneous	68	4.13E+02
5.3	50mg.kg_subcutaneous	68	6.53E+06
6.1	100mg.kg_subcutaneous	68	0.00E+00
6.2	100mg.kg_subcutaneous	68	1.45E+05
6.3	100mg.kg_subcutaneous	68	0.00E+00
7.1	400mg.kg_subcutaneous	68	1.25E+01
7.3	400mg.kg_subcutaneous	68	3.78E+04
8.1	control	68	2.10E+04
8.2	control	68	4.50E+02
8.3	control	68	0.00E+00
1.1	5mg.kg_oral	75	0.00E+00
1.2	5mg.kg_oral	75	2.88E+02
1.3	5mg.kg_oral	75	7.50E+00
2.1	50mg.kg_oral	75	8.75E+05
2.2	50mg.kg_oral	75	0.00E+00
2.3	50mg.kg_oral	75	0.00E+00
3.1	100mg.kg_oral	75	0.00E+00
3.2	100mg.kg_oral	75	2.60E+02
3.3	100mg.kg_oral	75	0.00E+00
4.1	400mg.kg_oral	75	0.00E+00
4.2	400mg.kg_oral	75	2.30E+05
4.3	400mg.kg_oral	75	0.00E+00
5.1	50mg.kg_subcutaneous	75	0.00E+00
5.2	50mg.kg_subcutaneous	75	1.30E+02
5.3	50mg.kg_subcutaneous	75	6.95E+06
6.1	100mg.kg_subcutaneous	75	0.00E+00
6.2	100mg.kg_subcutaneous	75	4.13E+02
6.3	100mg.kg_subcutaneous	75	0.00E+00
7.1	400mg.kg_subcutaneous	75	7.50E+00
7.3	400mg.kg_subcutaneous	75	2.38E+03
8.1	control	75	2.33E+04
8.2	control	75	4.75E+02
8.3	control	75	0.00E+00
1.1	5mg.kg_oral	82	0.00E+00
1.2	5mg.kg_oral	82	0.00E+00
1.3	5mg.kg_oral	82	0.00E+00
2.1	50mg.kg_oral	82	5.70E+05
2.2	50mg.kg_oral	82	2.50E+00
2.3	50mg.kg_oral	82	0.00E+00
3.1	100mg.kg_oral	82	0.00E+00
3.2	100mg.kg_oral	82	2.50E+00
3.3	100mg.kg_oral	82	0.00E+00
4.1	400mg.kg_oral	82	0.00E+00
4.2	400mg.kg_oral	82	2.50E+00
4.3	400mg.kg_oral	82	0.00E+00
5.1	50mg.kg_subcutaneous	82	1.00E+01
5.2	50mg.kg_subcutaneous	82	5.50E+01
5.3	50mg.kg_subcutaneous	82	0.00E+00
6.1	100mg.kg_subcutaneous	82	2.50E+00
6.2	100mg.kg_subcutaneous	82	0.00E+00
6.3	100mg.kg_subcutaneous	82	0.00E+00
7.1	400mg.kg_subcutaneous	82	0.00E+00
7.3	400mg.kg_subcutaneous	82	2.38E+03
8.1	control	82	3.33E+04
8.2	control	82	1.18E+02
8.3	control	82	0.00E+00
1.1	5mg.kg_oral	89	0.00E+00
1.2	5mg.kg_oral	89	0.00E+00
1.3	5mg.kg_oral	89	0.00E+00
2.1	50mg.kg_oral	89	3.00E+05
2.2	50mg.kg_oral	89	0.00E+00
2.3	50mg.kg_oral	89	1.50E+03
3.1	100mg.kg_oral	89	0.00E+00
3.2	100mg.kg_oral	89	0.00E+00
3.3	100mg.kg_oral	89	0.00E+00
4.1	400mg.kg_oral	89	2.50E+00
4.2	400mg.kg_oral	89	0.00E+00
4.3	400mg.kg_oral	89	0.00E+00
5.1	50mg.kg_subcutaneous	89	0.00E+00
5.2	50mg.kg_subcutaneous	89	1.65E+02
5.3	50mg.kg_subcutaneous	89	0.00E+00
6.1	100mg.kg_subcutaneous	89	0.00E+00
6.2	100mg.kg_subcutaneous	89	0.00E+00
6.3	100mg.kg_subcutaneous	89	0.00E+00
7.1	400mg.kg_subcutaneous	89	0.00E+00
7.3	400mg.kg_subcutaneous	89	1.95E+03
8.1	control	89	1.15E+05
8.2	control	89	2.00E+02
8.3	control	89	0.00E+00
1.1	5mg.kg_oral	104	0.00E+00
1.2	5mg.kg_oral	104	0.00E+00
1.3	5mg.kg_oral	104	0.00E+00
2.1	50mg.kg_oral	104	3.40E+05
2.2	50mg.kg_oral	104	0.00E+00
2.3	50mg.kg_oral	104	3.90E+04
3.1	100mg.kg_oral	104	0.00E+00
3.2	100mg.kg_oral	104	0.00E+00
3.3	100mg.kg_oral	104	0.00E+00
4.1	400mg.kg_oral	104	0.00E+00
4.2	400mg.kg_oral	104	0.00E+00
4.3	400mg.kg_oral	104	0.00E+00
5.1	50mg.kg_subcutaneous	104	0.00E+00
5.2	50mg.kg_subcutaneous	104	0.00E+00
5.3	50mg.kg_subcutaneous	104	0.00E+00
6.1	100mg.kg_subcutaneous	104	0.00E+00
6.2	100mg.kg_subcutaneous	104	0.00E+00
6.3	100mg.kg_subcutaneous	104	0.00E+00
7.1	400mg.kg_subcutaneous	104	0.00E+00
7.3	400mg.kg_subcutaneous	104	1.05E+02
8.1	control	104	1.58E+05
8.2	control	104	6.25E+01
8.3	control	104	0.00E+00
1.1	5mg.kg_oral	117	0.00E+00
1.2	5mg.kg_oral	117	0.00E+00
1.3	5mg.kg_oral	117	0.00E+00
2.1	50mg.kg_oral	117	9.25E+05
2.2	50mg.kg_oral	117	2.50E+00
2.3	50mg.kg_oral	117	4.45E+04
3.1	100mg.kg_oral	117	0.00E+00
3.2	100mg.kg_oral	117	0.00E+00
3.3	100mg.kg_oral	117	0.00E+00
4.1	400mg.kg_oral	117	0.00E+00
4.2	400mg.kg_oral	117	0.00E+00
4.3	400mg.kg_oral	117	0.00E+00
5.1	50mg.kg_subcutaneous	117	0.00E+00
5.2	50mg.kg_subcutaneous	117	0.00E+00
5.3	50mg.kg_subcutaneous	117	0.00E+00
6.2	100mg.kg_subcutaneous	117	0.00E+00
6.3	100mg.kg_subcutaneous	117	0.00E+00
7.1	400mg.kg_subcutaneous	117	0.00E+00
7.3	400mg.kg_subcutaneous	117	6.00E+01
8.1	control	117	1.38E+05
8.2	control	117	4.00E+01
8.3	control	117	0.00E+00
1.1	5mg.kg_oral	140	0.00E+00
1.2	5mg.kg_oral	140	0.00E+00
1.3	5mg.kg_oral	140	0.00E+00
2.1	50mg.kg_oral	140	9.10E+05
2.2	50mg.kg_oral	140	0.00E+00
2.3	50mg.kg_oral	140	3.13E+04
3.1	100mg.kg_oral	140	0.00E+00
3.2	100mg.kg_oral	140	0.00E+00
3.3	100mg.kg_oral	140	7.50E+00
4.1	400mg.kg_oral	140	0.00E+00
4.2	400mg.kg_oral	140	0.00E+00
4.3	400mg.kg_oral	140	0.00E+00
5.1	50mg.kg_subcutaneous	140	0.00E+00
5.2	50mg.kg_subcutaneous	140	0.00E+00
5.3	50mg.kg_subcutaneous	140	0.00E+00
6.2	100mg.kg_subcutaneous	140	0.00E+00
6.3	100mg.kg_subcutaneous	140	0.00E+00
7.1	400mg.kg_subcutaneous	140	0.00E+00
7.3	400mg.kg_subcutaneous	140	0.00E+00
8.1	control	140	1.23E+05
8.2	control	140	2.25E+01
8.3	control	140	0.00E+00
1.1	5mg.kg_oral	154	0.00E+00
1.2	5mg.kg_oral	154	0.00E+00
1.3	5mg.kg_oral	154	0.00E+00
2.1	50mg.kg_oral	154	5.25E+05
2.2	50mg.kg_oral	154	0.00E+00
2.3	50mg.kg_oral	154	5.75E+04
3.1	100mg.kg_oral	154	0.00E+00
3.2	100mg.kg_oral	154	0.00E+00
3.3	100mg.kg_oral	154	0.00E+00
4.1	400mg.kg_oral	154	0.00E+00
4.2	400mg.kg_oral	154	0.00E+00
4.3	400mg.kg_oral	154	0.00E+00
5.1	50mg.kg_subcutaneous	154	0.00E+00
5.2	50mg.kg_subcutaneous	154	0.00E+00
5.3	50mg.kg_subcutaneous	154	7.50E+05
6.2	100mg.kg_subcutaneous	154	0.00E+00
6.3	100mg.kg_subcutaneous	154	0.00E+00
7.1	400mg.kg_subcutaneous	154	0.00E+00
7.3	400mg.kg_subcutaneous	154	0.00E+00
8.1	control	154	4.83E+04
8.2	control	154	1.50E+01
8.3	control	154	0.00E+00
