# Supplementary material for: An adjunctive therapy administered with an antibiotic prevents enrichment of antibiotic-resistant clones of a colonizing opportunistic pathogen
Source: eLife. 2020 Dec 1;9:e58147. doi: 10.7554/eLife.58147 (PMC7707840; doi:10.7554/eLife.58147)
Supplement: Figure 1—source data 2. [file elife-58147-fig1-data2.zip › Figure1XXXsourcedata2.csv]

Mouse	VRE.Clone	Days.Post.Inoculation	MIC	Treatment
1.1	D8_1.1-1	8	2.48	5mg.kg_oral
1.1	D8_1.1-1	8	2.716	5mg.kg_oral
1.1	D8_1.1-1	8	4.236	5mg.kg_oral
1.1	D8_1.1-2	8	2.203	5mg.kg_oral
1.1	D8_1.1-2	8	1.835	5mg.kg_oral
1.1	D8_1.1-2	8	2.925	5mg.kg_oral
1.1	D8_1.1-3	8	1.933	5mg.kg_oral
1.1	D8_1.1-3	8	2.284	5mg.kg_oral
1.1	D8_1.1-3	8	2.874	5mg.kg_oral
1.2	D8_1.2-1	8	3.465	5mg.kg_oral
1.2	D8_1.2-1	8	2.386	5mg.kg_oral
1.2	D8_1.2-1	8	1.428	5mg.kg_oral
1.2	D8_1.2-2	8	2.101	5mg.kg_oral
1.2	D8_1.2-2	8	3.725	5mg.kg_oral
1.2	D8_1.2-2	8	2.97	5mg.kg_oral
1.2	D8_1.2-3	8	5.692	5mg.kg_oral
1.2	D8_1.2-3	8	5.394	5mg.kg_oral
1.2	D8_1.2-3	8	6.285	5mg.kg_oral
1.3	D8_1.3-1	8	2.291	5mg.kg_oral
1.3	D8_1.3-1	8	8.227	5mg.kg_oral
1.3	D8_1.3-1	8	4.798	5mg.kg_oral
1.3	D8_1.3-2	8	2.058	5mg.kg_oral
1.3	D8_1.3-2	8	2.952	5mg.kg_oral
1.3	D8_1.3-2	8	2.523	5mg.kg_oral
1.3	D8_1.3-3	8	2.294	5mg.kg_oral
1.3	D8_1.3-3	8	2.003	5mg.kg_oral
1.3	D8_1.3-3	8	1.698	5mg.kg_oral
2.1	D8_2.1-1	8	1.574	50mg.kg_oral
2.1	D8_2.1-1	8	3.976	50mg.kg_oral
2.1	D8_2.1-1	8	7.858	50mg.kg_oral
2.1	D8_2.1-2	8	1.384	50mg.kg_oral
2.1	D8_2.1-2	8	2.49	50mg.kg_oral
2.1	D8_2.1-2	8	2.962	50mg.kg_oral
2.1	D8_2.1-3	8	1.345	50mg.kg_oral
2.1	D8_2.1-3	8	2.565	50mg.kg_oral
2.1	D8_2.1-3	8	4.293	50mg.kg_oral
2.2	D8_2.2-1	8	1.439	50mg.kg_oral
2.2	D8_2.2-1	8	1.797	50mg.kg_oral
2.2	D8_2.2-1	8	2.066	50mg.kg_oral
2.2	D8_2.2-2	8	2.394	50mg.kg_oral
2.2	D8_2.2-2	8	1.489	50mg.kg_oral
2.2	D8_2.2-2	8	2.477	50mg.kg_oral
2.2	D8_2.2-3	8	2.452	50mg.kg_oral
2.2	D8_2.2-3	8	2.311	50mg.kg_oral
2.2	D8_2.2-3	8	3.521	50mg.kg_oral
2.3	D8_2.3-1	8	1.408	50mg.kg_oral
2.3	D8_2.3-1	8	2.004	50mg.kg_oral
2.3	D8_2.3-1	8	3.04	50mg.kg_oral
2.3	D8_2.3-2	8	4.375	50mg.kg_oral
2.3	D8_2.3-2	8	3.601	50mg.kg_oral
2.3	D8_2.3-2	8	4.85	50mg.kg_oral
2.3	D8_2.3-3	8	9.343	50mg.kg_oral
2.3	D8_2.3-3	8	6.529	50mg.kg_oral
2.3	D8_2.3-3	8	7.631	50mg.kg_oral
3.1	D8_3.1-1	8	2.228	100mg.kg_oral
3.1	D8_3.1-1	8	1.58	100mg.kg_oral
3.1	D8_3.1-1	8	1.186	100mg.kg_oral
3.1	D8_3.1-2	8	2.04	100mg.kg_oral
3.1	D8_3.1-2	8	2.62	100mg.kg_oral
3.1	D8_3.1-2	8	2.208	100mg.kg_oral
3.1	D8_3.1-3	8	1.725	100mg.kg_oral
3.1	D8_3.1-3	8	6.201	100mg.kg_oral
3.1	D8_3.1-3	8	2.719	100mg.kg_oral
3.2	D8_3.2-1	8	2.437	100mg.kg_oral
3.2	D8_3.2-1	8	2.935	100mg.kg_oral
3.2	D8_3.2-1	8	2.85	100mg.kg_oral
3.2	D8_3.2-2	8	1.881	100mg.kg_oral
3.2	D8_3.2-2	8	3.065	100mg.kg_oral
3.2	D8_3.2-2	8	3.062	100mg.kg_oral
3.2	D8_3.2-3	8	3.577	100mg.kg_oral
3.2	D8_3.2-3	8	3.016	100mg.kg_oral
3.2	D8_3.2-3	8	1.805	100mg.kg_oral
3.3	D8_3.3-1	8	2.925	100mg.kg_oral
3.3	D8_3.3-1	8	3.89	100mg.kg_oral
3.3	D8_3.3-1	8	4.98	100mg.kg_oral
3.3	D8_3.3-2	8	2.727	100mg.kg_oral
3.3	D8_3.3-2	8	2.234	100mg.kg_oral
3.3	D8_3.3-2	8	3.483	100mg.kg_oral
3.3	D8_3.3-3	8	4.127	100mg.kg_oral
3.3	D8_3.3-3	8	3.479	100mg.kg_oral
3.3	D8_3.3-3	8	3.096	100mg.kg_oral
4.1	D8_4.1-1	8	6.107	400mg.kg_oral
4.1	D8_4.1-1	8	5.016	400mg.kg_oral
4.1	D8_4.1-1	8	3.781	400mg.kg_oral
4.1	D8_4.1-2	8	2.608	400mg.kg_oral
4.1	D8_4.1-2	8	7.101	400mg.kg_oral
4.1	D8_4.1-2	8	6.029	400mg.kg_oral
4.1	D8_4.1-3	8	2.922	400mg.kg_oral
4.1	D8_4.1-3	8	2.999	400mg.kg_oral
4.1	D8_4.1-3	8	1.613	400mg.kg_oral
4.2	D8_4.2-1	8	5.488	400mg.kg_oral
4.2	D8_4.2-1	8	4.703	400mg.kg_oral
4.2	D8_4.2-1	8	2.54	400mg.kg_oral
4.2	D8_4.2-2	8	3.005	400mg.kg_oral
4.2	D8_4.2-2	8	5.387	400mg.kg_oral
4.2	D8_4.2-2	8	9.458	400mg.kg_oral
4.2	D8_4.2-3	8	2.904	400mg.kg_oral
4.2	D8_4.2-3	8	3.087	400mg.kg_oral
4.2	D8_4.2-3	8	2.387	400mg.kg_oral
4.3	D8_4.3-1	8	1.746	400mg.kg_oral
4.3	D8_4.3-1	8	4.137	400mg.kg_oral
4.3	D8_4.3-1	8	4.071	400mg.kg_oral
4.3	D8_4.3-2	8	4.597	400mg.kg_oral
4.3	D8_4.3-2	8	3.268	400mg.kg_oral
4.3	D8_4.3-2	8	1.479	400mg.kg_oral
4.3	D8_4.3-3	8	7.837	400mg.kg_oral
4.3	D8_4.3-3	8	4.938	400mg.kg_oral
4.3	D8_4.3-3	8	1.377	400mg.kg_oral
5.1	D8_5.1-1	8	4.44	50mg.kg_subcutaneous
5.1	D8_5.1-1	8	1.987	50mg.kg_subcutaneous
5.1	D8_5.1-1	8	1.503	50mg.kg_subcutaneous
5.1	D8_5.1-2	8	4.311	50mg.kg_subcutaneous
5.1	D8_5.1-2	8	1.892	50mg.kg_subcutaneous
5.1	D8_5.1-2	8	1.883	50mg.kg_subcutaneous
5.1	D8_5.1-3	8	11.604	50mg.kg_subcutaneous
5.1	D8_5.1-3	8	12.776	50mg.kg_subcutaneous
5.1	D8_5.1-3	8	5.884	50mg.kg_subcutaneous
5.2	D8_5.2-1	8	14.702	50mg.kg_subcutaneous
5.2	D8_5.2-1	8	5.808	50mg.kg_subcutaneous
5.2	D8_5.2-1	8	7.213	50mg.kg_subcutaneous
5.2	D8_5.2-2	8	4.494	50mg.kg_subcutaneous
5.2	D8_5.2-2	8	4.728	50mg.kg_subcutaneous
5.2	D8_5.2-2	8	1.311	50mg.kg_subcutaneous
5.2	D8_5.2-3	8	3.903	50mg.kg_subcutaneous
5.2	D8_5.2-3	8	2.993	50mg.kg_subcutaneous
5.2	D8_5.2-3	8	3.029	50mg.kg_subcutaneous
5.3	D8_5.3-1	8	6.069	50mg.kg_subcutaneous
5.3	D8_5.3-1	8	6.314	50mg.kg_subcutaneous
5.3	D8_5.3-1	8	6.355	50mg.kg_subcutaneous
5.3	D8_5.3-2	8	4.462	50mg.kg_subcutaneous
5.3	D8_5.3-2	8	3.499	50mg.kg_subcutaneous
5.3	D8_5.3-2	8	2.445	50mg.kg_subcutaneous
5.3	D8_5.3-3	8	3.607	50mg.kg_subcutaneous
5.3	D8_5.3-3	8	1.929	50mg.kg_subcutaneous
5.3	D8_5.3-3	8	3.016	50mg.kg_subcutaneous
6.1	D8_6.1-1	8	16.954	100mg.kg_subcutaneous
6.1	D8_6.1-1	8	8.36	100mg.kg_subcutaneous
6.1	D8_6.1-1	8	4.695	100mg.kg_subcutaneous
6.1	D8_6.1-2	8	17.214	100mg.kg_subcutaneous
6.1	D8_6.1-2	8	10.257	100mg.kg_subcutaneous
6.1	D8_6.1-2	8	6.166	100mg.kg_subcutaneous
6.1	D8_6.1-3	8	12.428	100mg.kg_subcutaneous
6.1	D8_6.1-3	8	9.621	100mg.kg_subcutaneous
6.1	D8_6.1-3	8	3.874	100mg.kg_subcutaneous
6.2	D8_6.2-1	8	4.655	100mg.kg_subcutaneous
6.2	D8_6.2-1	8	1.553	100mg.kg_subcutaneous
6.2	D8_6.2-1	8	1.062	100mg.kg_subcutaneous
6.2	D8_6.2-2	8	9.304	100mg.kg_subcutaneous
6.2	D8_6.2-2	8	4.022	100mg.kg_subcutaneous
6.2	D8_6.2-2	8	1.35	100mg.kg_subcutaneous
6.2	D8_6.2-3	8	4.792	100mg.kg_subcutaneous
6.2	D8_6.2-3	8	7.439	100mg.kg_subcutaneous
6.2	D8_6.2-3	8	4.173	100mg.kg_subcutaneous
6.3	D8_6.3-1	8	11.796	100mg.kg_subcutaneous
6.3	D8_6.3-1	8	4.641	100mg.kg_subcutaneous
6.3	D8_6.3-1	8	3.34	100mg.kg_subcutaneous
6.3	D8_6.3-2	8	16.403	100mg.kg_subcutaneous
6.3	D8_6.3-2	8	4.681	100mg.kg_subcutaneous
6.3	D8_6.3-2	8	4.826	100mg.kg_subcutaneous
6.3	D8_6.3-3	8	25.07	100mg.kg_subcutaneous
6.3	D8_6.3-3	8	4.39	100mg.kg_subcutaneous
6.3	D8_6.3-3	8	15.4	100mg.kg_subcutaneous
7.1	D8_7.1-1	8	2.996	400mg.kg_subcutaneous
7.1	D8_7.1-1	8	2.476	400mg.kg_subcutaneous
7.1	D8_7.1-1	8	1.869	400mg.kg_subcutaneous
7.1	D8_7.1-2	8	4.121	400mg.kg_subcutaneous
7.1	D8_7.1-2	8	3.426	400mg.kg_subcutaneous
7.1	D8_7.1-2	8	2.971	400mg.kg_subcutaneous
7.1	D8_7.1-3	8	3.803	400mg.kg_subcutaneous
7.1	D8_7.1-3	8	1.339	400mg.kg_subcutaneous
7.1	D8_7.1-3	8	1.807	400mg.kg_subcutaneous
7.3	D8_7.3-1	8	5.591	400mg.kg_subcutaneous
7.3	D8_7.3-1	8	2.134	400mg.kg_subcutaneous
7.3	D8_7.3-1	8	0.684	400mg.kg_subcutaneous
7.3	D8_7.3-2	8	4.186	400mg.kg_subcutaneous
7.3	D8_7.3-2	8	2.1	400mg.kg_subcutaneous
7.3	D8_7.3-2	8	0.591	400mg.kg_subcutaneous
7.3	D8_7.3-3	8	4.068	400mg.kg_subcutaneous
7.3	D8_7.3-3	8	0.733	400mg.kg_subcutaneous
7.3	D8_7.3-3	8	0.636	400mg.kg_subcutaneous
8.1	D8_8.1-1	8	5.609	control
8.1	D8_8.1-1	8	5.16	control
8.1	D8_8.1-1	8	1.79	control
8.1	D8_8.1-2	8	14.382	control
8.1	D8_8.1-2	8	1.805	control
8.1	D8_8.1-2	8	0.589	control
8.1	D8_8.1-3	8	3.567	control
8.1	D8_8.1-3	8	1.772	control
8.1	D8_8.1-3	8	1.394	control
8.2	D8_8.2-1	8	3.757	control
8.2	D8_8.2-1	8	1.307	control
8.2	D8_8.2-1	8	2.403	control
8.2	D8_8.2-2	8	3.956	control
8.2	D8_8.2-2	8	4.272	control
8.2	D8_8.2-2	8	4.21	control
8.2	D8_8.2-3	8	4.315	control
8.2	D8_8.2-3	8	0.757	control
8.2	D8_8.2-3	8	0.725	control
8.3	D8_8.3-1	8	2.127	control
8.3	D8_8.3-1	8	0.61	control
8.3	D8_8.3-1	8	2.037	control
8.3	D8_8.3-2	8	4.312	control
8.3	D8_8.3-2	8	0.67	control
8.3	D8_8.3-2	8	2.339	control
8.3	D8_8.3-3	8	4.259	control
8.3	D8_8.3-3	8	1.104	control
8.3	D8_8.3-3	8	1.798	control
ancestor	BL000239-1	0	3.208	ancestor
ancestor	BL000239-1	0	1.364	ancestor
ancestor	BL000239-1	0	1.55	ancestor
1.1	D1_1.1-1	1	3.912444153	5mg.kg_oral
1.1	D1_1.1-1	1	2.2139608	5mg.kg_oral
1.1	D1_1.1-1	1	1.385215055	5mg.kg_oral
1.1	D1_1.1-2	1	3.751568787	5mg.kg_oral
1.1	D1_1.1-2	1	1.375857658	5mg.kg_oral
1.1	D1_1.1-2	1	1.308018867	5mg.kg_oral
1.1	D1_1.1-3	1	3.137467131	5mg.kg_oral
1.1	D1_1.1-3	1	1.759011382	5mg.kg_oral
1.1	D1_1.1-3	1	2.451765961	5mg.kg_oral
1.2	D1_1.2-1	1	2.857308402	5mg.kg_oral
1.2	D1_1.2-1	1	1.218480551	5mg.kg_oral
1.2	D1_1.2-1	1	4.451460236	5mg.kg_oral
1.2	D1_1.2-2	1	10.36702327	5mg.kg_oral
1.2	D1_1.2-2	1	1.098868813	5mg.kg_oral
1.2	D1_1.2-2	1	1.727717452	5mg.kg_oral
1.2	D1_1.2-3	1	3.401134336	5mg.kg_oral
1.2	D1_1.2-3	1	2.675212199	5mg.kg_oral
1.2	D1_1.2-3	1	2.46819776	5mg.kg_oral
1.3	D1_1.3-1	1	3.020724063	5mg.kg_oral
1.3	D1_1.3-1	1	5.316895509	5mg.kg_oral
1.3	D1_1.3-1	1	1.667748275	5mg.kg_oral
1.3	D1_1.3-2	1	2.923507457	5mg.kg_oral
1.3	D1_1.3-2	1	1.797740525	5mg.kg_oral
1.3	D1_1.3-2	1	1.847656385	5mg.kg_oral
1.3	D1_1.3-3	1	1.557128757	5mg.kg_oral
1.3	D1_1.3-3	1	3.240023789	5mg.kg_oral
1.3	D1_1.3-3	1	3.502568576	5mg.kg_oral
5.1	D1_5.1-1	1	6.836632331	50mg.kg_subcutaneous
5.1	D1_5.1-1	1	1.769653513	50mg.kg_subcutaneous
5.1	D1_5.1-1	1	3.392623184	50mg.kg_subcutaneous
5.1	D1_5.1-2	1	21.04381261	50mg.kg_subcutaneous
5.1	D1_5.1-2	1	6.269671656	50mg.kg_subcutaneous
5.1	D1_5.1-2	1	7.298110649	50mg.kg_subcutaneous
5.1	D1_5.1-3	1	5.913030538	50mg.kg_subcutaneous
5.1	D1_5.1-3	1	6.659020334	50mg.kg_subcutaneous
5.1	D1_5.1-3	1	2.614553583	50mg.kg_subcutaneous
5.2	D1_5.2-1	1	9.784031644	50mg.kg_subcutaneous
5.2	D1_5.2-1	1	8.92058003	50mg.kg_subcutaneous
5.2	D1_5.2-1	1	2.996444907	50mg.kg_subcutaneous
5.2	D1_5.2-2	1	4.036631505	50mg.kg_subcutaneous
5.2	D1_5.2-2	1	4.596030151	50mg.kg_subcutaneous
5.2	D1_5.2-2	1	3.223864933	50mg.kg_subcutaneous
5.2	D1_5.2-3	1	3.495237638	50mg.kg_subcutaneous
5.2	D1_5.2-3	1	2.621310946	50mg.kg_subcutaneous
5.2	D1_5.2-3	1	1.999519314	50mg.kg_subcutaneous
5.3	D1_5.3-1	1	2.5341821	50mg.kg_subcutaneous
5.3	D1_5.3-1	1	3.074423835	50mg.kg_subcutaneous
5.3	D1_5.3-1	1	1.287193963	50mg.kg_subcutaneous
5.3	D1_5.3-2	1	5.024687453	50mg.kg_subcutaneous
5.3	D1_5.3-2	1	2.201645071	50mg.kg_subcutaneous
5.3	D1_5.3-2	1	1.56657931	50mg.kg_subcutaneous
5.3	D1_5.3-3	1	9.640661114	50mg.kg_subcutaneous
5.3	D1_5.3-3	1	1.746888184	50mg.kg_subcutaneous
5.3	D1_5.3-3	1	3.922729182	50mg.kg_subcutaneous
6.1	D1_6.1-1	1	1.278926518	100mg.kg_subcutaneous
6.1	D1_6.1-1	1	1.382419959	100mg.kg_subcutaneous
6.1	D1_6.1-1	1	1.150998248	100mg.kg_subcutaneous
6.1	D1_6.1-2	1	2.912410838	100mg.kg_subcutaneous
6.1	D1_6.1-2	1	6.728681246	100mg.kg_subcutaneous
6.1	D1_6.1-2	1	2.05619886	100mg.kg_subcutaneous
6.1	D1_6.1-3	1	2.461648234	100mg.kg_subcutaneous
6.1	D1_6.1-3	1	1.514214978	100mg.kg_subcutaneous
6.1	D1_6.1-3	1	2.664257208	100mg.kg_subcutaneous
6.2	D1_6.2-1	1	1.264188381	100mg.kg_subcutaneous
6.2	D1_6.2-1	1	2.493892492	100mg.kg_subcutaneous
6.2	D1_6.2-1	1	1.399105405	100mg.kg_subcutaneous
6.2	D1_6.2-2	1	6.205155747	100mg.kg_subcutaneous
6.2	D1_6.2-2	1	2.659760906	100mg.kg_subcutaneous
6.2	D1_6.2-2	1	3.287066661	100mg.kg_subcutaneous
6.2	D1_6.2-3	1	12.62919858	100mg.kg_subcutaneous
6.2	D1_6.2-3	1	3.101289579	100mg.kg_subcutaneous
6.2	D1_6.2-3	1	5.117855023	100mg.kg_subcutaneous
6.3	D1_6.3-1	1	6.602478677	100mg.kg_subcutaneous
6.3	D1_6.3-1	1	4.918916591	100mg.kg_subcutaneous
6.3	D1_6.3-1	1	2.624542675	100mg.kg_subcutaneous
6.3	D1_6.3-2	1	1.38955303	100mg.kg_subcutaneous
6.3	D1_6.3-2	1	1.618637397	100mg.kg_subcutaneous
6.3	D1_6.3-2	1	2.540941666	100mg.kg_subcutaneous
6.3	D1_6.3-3	1	3.353495851	100mg.kg_subcutaneous
6.3	D1_6.3-3	1	1.983454882	100mg.kg_subcutaneous
6.3	D1_6.3-3	1	3.454048131	100mg.kg_subcutaneous
1.1	D11_1.1-1	11	1.604470872	5mg.kg_oral
1.1	D11_1.1-1	11	4.706684289	5mg.kg_oral
1.1	D11_1.1-1	11	3.743671586	5mg.kg_oral
1.1	D11_1.1-2	11	3.570842804	5mg.kg_oral
1.1	D11_1.1-2	11	1.35056357	5mg.kg_oral
1.1	D11_1.1-2	11	1.396816362	5mg.kg_oral
1.1	D11_1.1-3	11	2.934662301	5mg.kg_oral
1.1	D11_1.1-3	11	2.224979766	5mg.kg_oral
1.1	D11_1.1-3	11	0.655866578	5mg.kg_oral
1.2	D11_1.2-1	11	8.499264468	5mg.kg_oral
1.2	D11_1.2-1	11	0.704462032	5mg.kg_oral
1.2	D11_1.2-1	11	2.822137124	5mg.kg_oral
1.2	D11_1.2-2	11	1.574610349	5mg.kg_oral
1.2	D11_1.2-2	11	1.836454455	5mg.kg_oral
1.2	D11_1.2-2	11	3.402286567	5mg.kg_oral
1.2	D11_1.2-3	11	5.354778544	5mg.kg_oral
1.2	D11_1.2-3	11	1.063657313	5mg.kg_oral
1.2	D11_1.2-3	11	6.62381744	5mg.kg_oral
1.3	D11_1.3-1	11	2.196158808	5mg.kg_oral
1.3	D11_1.3-1	11	1.742535564	5mg.kg_oral
1.3	D11_1.3-1	11	3.008242546	5mg.kg_oral
1.3	D11_1.3-2	11	0.711561777	5mg.kg_oral
1.3	D11_1.3-2	11	0.909387806	5mg.kg_oral
1.3	D11_1.3-2	11	0.738916852	5mg.kg_oral
1.3	D11_1.3-3	11	0.863240822	5mg.kg_oral
1.3	D11_1.3-3	11	2.837900289	5mg.kg_oral
1.3	D11_1.3-3	11	3.21185263	5mg.kg_oral
5.1	D11_5.1-1	11	1.278034112	50mg.kg_subcutaneous
5.1	D11_5.1-1	11	0.509430815	50mg.kg_subcutaneous
5.1	D11_5.1-1	11	0.944424007	50mg.kg_subcutaneous
5.1	D11_5.1-2	11	7.41248807	50mg.kg_subcutaneous
5.1	D11_5.1-2	11	2.241313168	50mg.kg_subcutaneous
5.1	D11_5.1-2	11	2.681803728	50mg.kg_subcutaneous
5.1	D11_5.1-3	11	3.428744688	50mg.kg_subcutaneous
5.1	D11_5.1-3	11	5.536335683	50mg.kg_subcutaneous
5.1	D11_5.1-3	11	3.430547124	50mg.kg_subcutaneous
5.2	D11_5.2-1	11	0.796579205	50mg.kg_subcutaneous
5.2	D11_5.2-1	11	1.481745598	50mg.kg_subcutaneous
5.2	D11_5.2-1	11	0.687762084	50mg.kg_subcutaneous
5.2	D11_5.2-2	11	0.823914638	50mg.kg_subcutaneous
5.2	D11_5.2-2	11	0.863577735	50mg.kg_subcutaneous
5.2	D11_5.2-2	11	4.600514047	50mg.kg_subcutaneous
5.2	D11_5.2-3	11	2.542004194	50mg.kg_subcutaneous
5.2	D11_5.2-3	11	6.067229922	50mg.kg_subcutaneous
5.2	D11_5.2-3	11	0.652628786	50mg.kg_subcutaneous
5.3	D11_5.3-1	11	3.793535753	50mg.kg_subcutaneous
5.3	D11_5.3-1	11	0.62533532	50mg.kg_subcutaneous
5.3	D11_5.3-1	11	2.838285046	50mg.kg_subcutaneous
5.3	D11_5.3-2	11	3.055359004	50mg.kg_subcutaneous
5.3	D11_5.3-2	11	0.589710249	50mg.kg_subcutaneous
5.3	D11_5.3-2	11	2.049029848	50mg.kg_subcutaneous
5.3	D11_5.3-3	11	2.248079327	50mg.kg_subcutaneous
5.3	D11_5.3-3	11	0.72393495	50mg.kg_subcutaneous
5.3	D11_5.3-3	11	4.312234915	50mg.kg_subcutaneous
6.1	D11_6.1-1	11	15.15176771	100mg.kg_subcutaneous
6.1	D11_6.1-1	11	17.01282491	100mg.kg_subcutaneous
6.1	D11_6.1-1	11	28.17611406	100mg.kg_subcutaneous
6.1	D11_6.1-2	11	7.448917231	100mg.kg_subcutaneous
6.1	D11_6.1-2	11	9.008377642	100mg.kg_subcutaneous
6.1	D11_6.1-2	11	1.620267785	100mg.kg_subcutaneous
6.1	D11_6.1-3	11	2.790659375	100mg.kg_subcutaneous
6.1	D11_6.1-3	11	13.38818931	100mg.kg_subcutaneous
6.1	D11_6.1-3	11	9.76924898	100mg.kg_subcutaneous
6.2	D11_6.2-1	11	2.212385594	100mg.kg_subcutaneous
6.2	D11_6.2-1	11	0.729113553	100mg.kg_subcutaneous
6.2	D11_6.2-1	11	0.76631684	100mg.kg_subcutaneous
6.2	D11_6.2-2	11	6.443520993	100mg.kg_subcutaneous
6.2	D11_6.2-2	11	0.681212744	100mg.kg_subcutaneous
6.2	D11_6.2-2	11	0.694195386	100mg.kg_subcutaneous
6.2	D11_6.2-3	11	2.733024224	100mg.kg_subcutaneous
6.2	D11_6.2-3	11	0.587313313	100mg.kg_subcutaneous
6.2	D11_6.2-3	11	1.569148982	100mg.kg_subcutaneous
6.3	D11_6.3-1	11	9.347553532	100mg.kg_subcutaneous
6.3	D11_6.3-1	11	10.55144929	100mg.kg_subcutaneous
6.3	D11_6.3-1	11	12.86291012	100mg.kg_subcutaneous
6.3	D11_6.3-2	11	5.180591074	100mg.kg_subcutaneous
6.3	D11_6.3-2	11	26.34340748	100mg.kg_subcutaneous
6.3	D11_6.3-2	11	5.263881138	100mg.kg_subcutaneous
6.3	D11_6.3-3	11	5.945291798	100mg.kg_subcutaneous
6.3	D11_6.3-3	11	8.869682039	100mg.kg_subcutaneous
6.3	D11_6.3-3	11	9.057977006	100mg.kg_subcutaneous
1.2	D3_1.2-1	3	5.201223243	5mg.kg_oral
1.2	D3_1.2-1	3	5.768754954	5mg.kg_oral
1.2	D3_1.2-1	3	1.874381159	5mg.kg_oral
1.2	D3_1.2-2	3	8.536766346	5mg.kg_oral
1.2	D3_1.2-2	3	11.80512659	5mg.kg_oral
1.2	D3_1.2-2	3	1.456694461	5mg.kg_oral
1.2	D3_1.2-3	3	3.87871215	5mg.kg_oral
1.2	D3_1.2-3	3	2.910126909	5mg.kg_oral
1.2	D3_1.2-3	3	1.327015346	5mg.kg_oral
1.3	D3_1.3-1	3	6.348236466	5mg.kg_oral
1.3	D3_1.3-1	3	8.692968583	5mg.kg_oral
1.3	D3_1.3-1	3	3.056034369	5mg.kg_oral
1.3	D3_1.3-2	3	2.812081054	5mg.kg_oral
1.3	D3_1.3-2	3	2.263124155	5mg.kg_oral
1.3	D3_1.3-2	3	2.511042977	5mg.kg_oral
1.3	D3_1.3-3	3	0.862253107	5mg.kg_oral
1.3	D3_1.3-3	3	1.265711578	5mg.kg_oral
1.3	D3_1.3-3	3	2.169327687	5mg.kg_oral
5.1	D3_5.1-1	3	2.743947308	50mg.kg_subcutaneous
5.1	D3_5.1-1	3	1.962921829	50mg.kg_subcutaneous
5.1	D3_5.1-1	3	1.262917304	50mg.kg_subcutaneous
5.1	D3_5.1-2	3	4.01095525	50mg.kg_subcutaneous
5.1	D3_5.1-2	3	2.692587971	50mg.kg_subcutaneous
5.1	D3_5.1-2	3	2.266271638	50mg.kg_subcutaneous
5.1	D3_5.1-3	3	3.294164663	50mg.kg_subcutaneous
5.1	D3_5.1-3	3	9.261351597	50mg.kg_subcutaneous
5.1	D3_5.1-3	3	5.232049193	50mg.kg_subcutaneous
5.2	D3_5.2-1	3	2.260343869	50mg.kg_subcutaneous
5.2	D3_5.2-1	3	3.529908632	50mg.kg_subcutaneous
5.2	D3_5.2-1	3	1.296562634	50mg.kg_subcutaneous
5.2	D3_5.2-2	3	4.810659782	50mg.kg_subcutaneous
5.2	D3_5.2-2	3	5.395496159	50mg.kg_subcutaneous
5.2	D3_5.2-2	3	3.077440154	50mg.kg_subcutaneous
5.2	D3_5.2-3	3	6.218823601	50mg.kg_subcutaneous
5.2	D3_5.2-3	3	2.628012213	50mg.kg_subcutaneous
5.2	D3_5.2-3	3	0.830267935	50mg.kg_subcutaneous
5.3	D3_5.3-1	3	1.827609368	50mg.kg_subcutaneous
5.3	D3_5.3-1	3	1.774998771	50mg.kg_subcutaneous
5.3	D3_5.3-1	3	1.087727131	50mg.kg_subcutaneous
5.3	D3_5.3-2	3	4.63253968	50mg.kg_subcutaneous
5.3	D3_5.3-2	3	1.965711291	50mg.kg_subcutaneous
5.3	D3_5.3-2	3	2.16727677	50mg.kg_subcutaneous
5.3	D3_5.3-3	3	1.575805817	50mg.kg_subcutaneous
5.3	D3_5.3-3	3	6.282085733	50mg.kg_subcutaneous
5.3	D3_5.3-3	3	3.401695532	50mg.kg_subcutaneous
6.1	D3_6.1-1	3	2.30203183	100mg.kg_subcutaneous
6.1	D3_6.1-1	3	2.893664236	100mg.kg_subcutaneous
6.1	D3_6.1-1	3	2.317042735	100mg.kg_subcutaneous
6.1	D3_6.1-2	3	2.607759645	100mg.kg_subcutaneous
6.1	D3_6.1-2	3	4.272013006	100mg.kg_subcutaneous
6.1	D3_6.1-2	3	0.77644078	100mg.kg_subcutaneous
6.1	D3_6.1-3	3	2.981728993	100mg.kg_subcutaneous
6.1	D3_6.1-3	3	9.346986246	100mg.kg_subcutaneous
6.1	D3_6.1-3	3	1.760437908	100mg.kg_subcutaneous
6.3	D3_6.3-1	3	5.023462678	100mg.kg_subcutaneous
6.3	D3_6.3-1	3	4.929987835	100mg.kg_subcutaneous
6.3	D3_6.3-1	3	1.864641992	100mg.kg_subcutaneous
6.3	D3_6.3-2	3	8.056745176	100mg.kg_subcutaneous
6.3	D3_6.3-2	3	7.54362139	100mg.kg_subcutaneous
6.3	D3_6.3-2	3	1.811012192	100mg.kg_subcutaneous
6.3	D3_6.3-3	3	4.822663519	100mg.kg_subcutaneous
6.3	D3_6.3-3	3	3.58731802	100mg.kg_subcutaneous
6.3	D3_6.3-3	3	5.677701992	100mg.kg_subcutaneous
1.1	D6_1.1-1	6	1.756317497	5mg.kg_oral
1.1	D6_1.1-1	6	1.370344687	5mg.kg_oral
1.1	D6_1.1-1	6	1.297656107	5mg.kg_oral
1.1	D6_1.1-2	6	2.019729816	5mg.kg_oral
1.1	D6_1.1-2	6	0.86559125	5mg.kg_oral
1.1	D6_1.1-2	6	2.423958256	5mg.kg_oral
1.1	D6_1.1-3	6	3.058330317	5mg.kg_oral
1.1	D6_1.1-3	6	5.556906875	5mg.kg_oral
1.1	D6_1.1-3	6	2.525295953	5mg.kg_oral
1.2	D6_1.2-1	6	1.937602013	5mg.kg_oral
1.2	D6_1.2-1	6	10.70311132	5mg.kg_oral
1.2	D6_1.2-1	6	2.929861629	5mg.kg_oral
1.2	D6_1.2-2	6	3.456825143	5mg.kg_oral
1.2	D6_1.2-2	6	3.181029827	5mg.kg_oral
1.2	D6_1.2-2	6	2.607349343	5mg.kg_oral
1.2	D6_1.2-3	6	5.372080615	5mg.kg_oral
1.2	D6_1.2-3	6	3.616859541	5mg.kg_oral
1.2	D6_1.2-3	6	0	5mg.kg_oral
1.3	D6_1.3-1	6	4.546867582	5mg.kg_oral
1.3	D6_1.3-1	6	3.187523745	5mg.kg_oral
1.3	D6_1.3-1	6	2.741372118	5mg.kg_oral
1.3	D6_1.3-2	6	3.725717482	5mg.kg_oral
1.3	D6_1.3-2	6	3.698379398	5mg.kg_oral
1.3	D6_1.3-2	6	0.941258433	5mg.kg_oral
1.3	D6_1.3-3	6	2.327097782	5mg.kg_oral
1.3	D6_1.3-3	6	0.877047404	5mg.kg_oral
1.3	D6_1.3-3	6	2.304285478	5mg.kg_oral
5.1	D6_5.1-1	6	0.560813139	50mg.kg_subcutaneous
5.1	D6_5.1-1	6	1.447101586	50mg.kg_subcutaneous
5.1	D6_5.1-1	6	3.452092099	50mg.kg_subcutaneous
5.1	D6_5.1-2	6	4.888823324	50mg.kg_subcutaneous
5.1	D6_5.1-2	6	6.966621942	50mg.kg_subcutaneous
5.1	D6_5.1-2	6	3.278752664	50mg.kg_subcutaneous
5.1	D6_5.1-3	6	5.292547752	50mg.kg_subcutaneous
5.1	D6_5.1-3	6	5.371315992	50mg.kg_subcutaneous
5.1	D6_5.1-3	6	6.510010161	50mg.kg_subcutaneous
5.2	D6_5.2-1	6	5.980572469	50mg.kg_subcutaneous
5.2	D6_5.2-1	6	6.156242444	50mg.kg_subcutaneous
5.2	D6_5.2-1	6	4.188444654	50mg.kg_subcutaneous
5.2	D6_5.2-2	6	4.166230159	50mg.kg_subcutaneous
5.2	D6_5.2-2	6	0.849539037	50mg.kg_subcutaneous
5.2	D6_5.2-2	6	2.595393977	50mg.kg_subcutaneous
5.2	D6_5.2-3	6	2.590465425	50mg.kg_subcutaneous
5.2	D6_5.2-3	6	1.1049558	50mg.kg_subcutaneous
5.2	D6_5.2-3	6	1.030015412	50mg.kg_subcutaneous
5.3	D6_5.3-1	6	2.70632261	50mg.kg_subcutaneous
5.3	D6_5.3-1	6	0.863844343	50mg.kg_subcutaneous
5.3	D6_5.3-1	6	3.864743482	50mg.kg_subcutaneous
5.3	D6_5.3-2	6	2.28082995	50mg.kg_subcutaneous
5.3	D6_5.3-2	6	2.523137027	50mg.kg_subcutaneous
5.3	D6_5.3-2	6	4.469300217	50mg.kg_subcutaneous
5.3	D6_5.3-3	6	5.056568874	50mg.kg_subcutaneous
5.3	D6_5.3-3	6	8.557574302	50mg.kg_subcutaneous
5.3	D6_5.3-3	6	7.438672905	50mg.kg_subcutaneous
6.1	D6_6.1-1	6	2.163864621	100mg.kg_subcutaneous
6.1	D6_6.1-1	6	5.367201051	100mg.kg_subcutaneous
6.1	D6_6.1-1	6	8.491789378	100mg.kg_subcutaneous
6.1	D6_6.1-2	6	1.613730049	100mg.kg_subcutaneous
6.1	D6_6.1-2	6	1.016259985	100mg.kg_subcutaneous
6.1	D6_6.1-2	6	2.374693126	100mg.kg_subcutaneous
6.1	D6_6.1-3	6	1.879065672	100mg.kg_subcutaneous
6.1	D6_6.1-3	6	0.658354635	100mg.kg_subcutaneous
6.1	D6_6.1-3	6	0.762125415	100mg.kg_subcutaneous
6.2	D6_6.2-1	6	6.603873543	100mg.kg_subcutaneous
6.2	D6_6.2-1	6	0.68847496	100mg.kg_subcutaneous
6.2	D6_6.2-1	6	1.605879206	100mg.kg_subcutaneous
6.3	D6_6.3-1	6	3.663900908	100mg.kg_subcutaneous
6.3	D6_6.3-1	6	8.812892502	100mg.kg_subcutaneous
6.3	D6_6.3-1	6	3.804086284	100mg.kg_subcutaneous
6.3	D6_6.3-2	6	1.754569805	100mg.kg_subcutaneous
6.3	D6_6.3-2	6	6.919807704	100mg.kg_subcutaneous
6.3	D6_6.3-2	6	5.304371963	100mg.kg_subcutaneous
6.3	D6_6.3-3	6	6.141294287	100mg.kg_subcutaneous
6.3	D6_6.3-3	6	11.98428601	100mg.kg_subcutaneous
6.3	D6_6.3-3	6	16.22069407	100mg.kg_subcutaneous
