# Supplementary material for: An adjunctive therapy administered with an antibiotic prevents enrichment of antibiotic-resistant clones of a colonizing opportunistic pathogen
Source: eLife. 2020 Dec 1;9:e58147. doi: 10.7554/eLife.58147 (PMC7707840; doi:10.7554/eLife.58147)
Supplement: Figure 2—source data 1. [file elife-58147-fig2-data1.zip › Figure2XXXsourcedata1.csv]

Mouse	Treatment	Daptomycin.Dose	Treatment.Duration	Day	CFU_DAP	CFU_noDAP	Antibiotic
1.1	50mg/kg, 5 days	50 mg/kg	5 days	14	152	204	daptomycin
1.1	50mg/kg, 5 days	50 mg/kg	5 days	14	136	243	daptomycin
1.1	50mg/kg, 5 days	50 mg/kg	5 days	14	72	195	daptomycin
1.2	50mg/kg, 5 days	50 mg/kg	5 days	14	141	213	daptomycin
1.2	50mg/kg, 5 days	50 mg/kg	5 days	14	147	235	daptomycin
1.2	50mg/kg, 5 days	50 mg/kg	5 days	14	116	192	daptomycin
1.3	50mg/kg, 5 days	50 mg/kg	5 days	14	297	278	daptomycin
1.3	50mg/kg, 5 days	50 mg/kg	5 days	14	307	279	daptomycin
1.3	50mg/kg, 5 days	50 mg/kg	5 days	14	296	276	daptomycin
1.4	50mg/kg, 5 days	50 mg/kg	5 days	14	43	188	daptomycin
1.4	50mg/kg, 5 days	50 mg/kg	5 days	14	44	175	daptomycin
1.4	50mg/kg, 5 days	50 mg/kg	5 days	14	45	188	daptomycin
1.5	50mg/kg, 5 days	50 mg/kg	5 days	14	10	139	daptomycin
1.5	50mg/kg, 5 days	50 mg/kg	5 days	14	9	176	daptomycin
1.5	50mg/kg, 5 days	50 mg/kg	5 days	14	2	167	daptomycin
2.1	75mg/kg, 5 days	75 mg/kg	5 days	14	139	246	daptomycin
2.1	75mg/kg, 5 days	75 mg/kg	5 days	14	125	258	daptomycin
2.1	75mg/kg, 5 days	75 mg/kg	5 days	14	89	309	daptomycin
2.2	75mg/kg, 5 days	75 mg/kg	5 days	14	NA	NA	daptomycin
2.2	75mg/kg, 5 days	75 mg/kg	5 days	14	NA	NA	daptomycin
2.2	75mg/kg, 5 days	75 mg/kg	5 days	14	NA	NA	daptomycin
2.3	75mg/kg, 5 days	75 mg/kg	5 days	14	227	263	daptomycin
2.3	75mg/kg, 5 days	75 mg/kg	5 days	14	247	239	daptomycin
2.3	75mg/kg, 5 days	75 mg/kg	5 days	14	223	259	daptomycin
2.4	75mg/kg, 5 days	75 mg/kg	5 days	14	223	233	daptomycin
2.4	75mg/kg, 5 days	75 mg/kg	5 days	14	256	201	daptomycin
2.4	75mg/kg, 5 days	75 mg/kg	5 days	14	210	207	daptomycin
2.5	75mg/kg, 5 days	75 mg/kg	5 days	14	202	243	daptomycin
2.5	75mg/kg, 5 days	75 mg/kg	5 days	14	173	257	daptomycin
2.5	75mg/kg, 5 days	75 mg/kg	5 days	14	28	207	daptomycin
3.1	100mg/kg, 5 days	100 mg/kg	5 days	14	76	241	daptomycin
3.1	100mg/kg, 5 days	100 mg/kg	5 days	14	73	233	daptomycin
3.1	100mg/kg, 5 days	100 mg/kg	5 days	14	49	243	daptomycin
3.2	100mg/kg, 5 days	100 mg/kg	5 days	14	285	383	daptomycin
3.2	100mg/kg, 5 days	100 mg/kg	5 days	14	357	345	daptomycin
3.2	100mg/kg, 5 days	100 mg/kg	5 days	14	295	286	daptomycin
3.3	100mg/kg, 5 days	100 mg/kg	5 days	14	182	177	daptomycin
3.3	100mg/kg, 5 days	100 mg/kg	5 days	14	222	216	daptomycin
3.3	100mg/kg, 5 days	100 mg/kg	5 days	14	228	231	daptomycin
3.4	100mg/kg, 5 days	100 mg/kg	5 days	14	192	226	daptomycin
3.4	100mg/kg, 5 days	100 mg/kg	5 days	14	152	194	daptomycin
3.4	100mg/kg, 5 days	100 mg/kg	5 days	14	102	224	daptomycin
3.5	100mg/kg, 5 days	100 mg/kg	5 days	14	43	195	daptomycin
3.5	100mg/kg, 5 days	100 mg/kg	5 days	14	37	211	daptomycin
3.5	100mg/kg, 5 days	100 mg/kg	5 days	14	4	178	daptomycin
4.1	200mg/kg, 5 days	200 mg/kg	5 days	14	195	200	daptomycin
4.1	200mg/kg, 5 days	200 mg/kg	5 days	14	209	186	daptomycin
4.1	200mg/kg, 5 days	200 mg/kg	5 days	14	192	187	daptomycin
4.2	200mg/kg, 5 days	200 mg/kg	5 days	14	52	208	daptomycin
4.2	200mg/kg, 5 days	200 mg/kg	5 days	14	19	197	daptomycin
4.2	200mg/kg, 5 days	200 mg/kg	5 days	14	15	221	daptomycin
4.3	200mg/kg, 5 days	200 mg/kg	5 days	14	231	263	daptomycin
4.3	200mg/kg, 5 days	200 mg/kg	5 days	14	218	265	daptomycin
4.3	200mg/kg, 5 days	200 mg/kg	5 days	14	195	231	daptomycin
4.4	200mg/kg, 5 days	200 mg/kg	5 days	14	214	245	daptomycin
4.4	200mg/kg, 5 days	200 mg/kg	5 days	14	226	204	daptomycin
4.4	200mg/kg, 5 days	200 mg/kg	5 days	14	219	198	daptomycin
4.5	200mg/kg, 5 days	200 mg/kg	5 days	14	260	292	daptomycin
4.5	200mg/kg, 5 days	200 mg/kg	5 days	14	293	287	daptomycin
4.5	200mg/kg, 5 days	200 mg/kg	5 days	14	289	288	daptomycin
5.1	50mg/kg, 10 days	50 mg/kg	10 days	14	176	189	daptomycin
5.1	50mg/kg, 10 days	50 mg/kg	10 days	14	154	178	daptomycin
5.1	50mg/kg, 10 days	50 mg/kg	10 days	14	146	173	daptomycin
5.2	50mg/kg, 10 days	50 mg/kg	10 days	14	366	397	daptomycin
5.2	50mg/kg, 10 days	50 mg/kg	10 days	14	349	443	daptomycin
5.2	50mg/kg, 10 days	50 mg/kg	10 days	14	317	374	daptomycin
5.3	50mg/kg, 10 days	50 mg/kg	10 days	14	308	330	daptomycin
5.3	50mg/kg, 10 days	50 mg/kg	10 days	14	329	324	daptomycin
5.3	50mg/kg, 10 days	50 mg/kg	10 days	14	345	343	daptomycin
5.4	50mg/kg, 10 days	50 mg/kg	10 days	14	158	181	daptomycin
5.4	50mg/kg, 10 days	50 mg/kg	10 days	14	140	207	daptomycin
5.4	50mg/kg, 10 days	50 mg/kg	10 days	14	144	175	daptomycin
5.5	50mg/kg, 10 days	50 mg/kg	10 days	14	67	210	daptomycin
5.5	50mg/kg, 10 days	50 mg/kg	10 days	14	66	193	daptomycin
5.5	50mg/kg, 10 days	50 mg/kg	10 days	14	16	190	daptomycin
6.1	75mg/kg, 10 days	75 mg/kg	10 days	14	NA	NA	daptomycin
6.1	75mg/kg, 10 days	75 mg/kg	10 days	14	NA	NA	daptomycin
6.1	75mg/kg, 10 days	75 mg/kg	10 days	14	NA	NA	daptomycin
6.2	75mg/kg, 10 days	75 mg/kg	10 days	14	167	173	daptomycin
6.2	75mg/kg, 10 days	75 mg/kg	10 days	14	182	192	daptomycin
6.2	75mg/kg, 10 days	75 mg/kg	10 days	14	94	207	daptomycin
6.3	75mg/kg, 10 days	75 mg/kg	10 days	14	104	315	daptomycin
6.3	75mg/kg, 10 days	75 mg/kg	10 days	14	117	284	daptomycin
6.3	75mg/kg, 10 days	75 mg/kg	10 days	14	93	307	daptomycin
6.4	75mg/kg, 10 days	75 mg/kg	10 days	14	298	273	daptomycin
6.4	75mg/kg, 10 days	75 mg/kg	10 days	14	288	248	daptomycin
6.4	75mg/kg, 10 days	75 mg/kg	10 days	14	307	318	daptomycin
6.5	75mg/kg, 10 days	75 mg/kg	10 days	14	323	293	daptomycin
6.5	75mg/kg, 10 days	75 mg/kg	10 days	14	304	319	daptomycin
6.5	75mg/kg, 10 days	75 mg/kg	10 days	14	297	317	daptomycin
7.1	100mg/kg, 10 days	100 mg/kg	10 days	14	242	245	daptomycin
7.1	100mg/kg, 10 days	100 mg/kg	10 days	14	261	259	daptomycin
7.1	100mg/kg, 10 days	100 mg/kg	10 days	14	233	203	daptomycin
7.2	100mg/kg, 10 days	100 mg/kg	10 days	14	NA	NA	daptomycin
7.2	100mg/kg, 10 days	100 mg/kg	10 days	14	NA	NA	daptomycin
7.2	100mg/kg, 10 days	100 mg/kg	10 days	14	NA	NA	daptomycin
7.3	100mg/kg, 10 days	100 mg/kg	10 days	14	186	180	daptomycin
7.3	100mg/kg, 10 days	100 mg/kg	10 days	14	211	200	daptomycin
7.3	100mg/kg, 10 days	100 mg/kg	10 days	14	180	118	daptomycin
7.4	100mg/kg, 10 days	100 mg/kg	10 days	14	289	246	daptomycin
7.4	100mg/kg, 10 days	100 mg/kg	10 days	14	214	252	daptomycin
7.4	100mg/kg, 10 days	100 mg/kg	10 days	14	233	250	daptomycin
7.5	100mg/kg, 10 days	100 mg/kg	10 days	14	174	159	daptomycin
7.5	100mg/kg, 10 days	100 mg/kg	10 days	14	187	168	daptomycin
7.5	100mg/kg, 10 days	100 mg/kg	10 days	14	149	167	daptomycin
8.1	200mg/kg, 10 days	200 mg/kg	10 days	14	NA	NA	daptomycin
8.1	200mg/kg, 10 days	200 mg/kg	10 days	14	NA	NA	daptomycin
8.1	200mg/kg, 10 days	200 mg/kg	10 days	14	NA	NA	daptomycin
8.2	200mg/kg, 10 days	200 mg/kg	10 days	14	NA	NA	daptomycin
8.2	200mg/kg, 10 days	200 mg/kg	10 days	14	NA	NA	daptomycin
8.2	200mg/kg, 10 days	200 mg/kg	10 days	14	NA	NA	daptomycin
8.3	200mg/kg, 10 days	200 mg/kg	10 days	14	NA	NA	daptomycin
8.3	200mg/kg, 10 days	200 mg/kg	10 days	14	NA	NA	daptomycin
8.3	200mg/kg, 10 days	200 mg/kg	10 days	14	NA	NA	daptomycin
8.4	200mg/kg, 10 days	200 mg/kg	10 days	14	NA	NA	daptomycin
8.4	200mg/kg, 10 days	200 mg/kg	10 days	14	NA	NA	daptomycin
8.4	200mg/kg, 10 days	200 mg/kg	10 days	14	NA	NA	daptomycin
8.5	200mg/kg, 10 days	200 mg/kg	10 days	14	NA	NA	daptomycin
8.5	200mg/kg, 10 days	200 mg/kg	10 days	14	NA	NA	daptomycin
8.5	200mg/kg, 10 days	200 mg/kg	10 days	14	NA	NA	daptomycin
9.1	saline	control	10 days	14	4	193	control
9.1	saline	control	10 days	14	2	225	control
9.1	saline	control	10 days	14	0	214	control
9.2	saline	control	10 days	14	0	131	control
9.2	saline	control	10 days	14	0	110	control
9.2	saline	control	10 days	14	0	126	control
9.3	saline	control	10 days	14	0	170	control
9.3	saline	control	10 days	14	0	175	control
9.3	saline	control	10 days	14	0	167	control
9.4	saline	control	10 days	14	6	201	control
9.4	saline	control	10 days	14	12	146	control
9.4	saline	control	10 days	14	8	160	control
9.5	saline	control	10 days	14	0	130	control
9.5	saline	control	10 days	14	0	166	control
9.5	saline	control	10 days	14	0	127	control
10.1	none	control	none	14	0	173	control
10.1	none	control	none	14	0	207	control
10.1	none	control	none	14	0	175	control
10.2	none	control	none	14	0	196	control
10.2	none	control	none	14	0	203	control
10.2	none	control	none	14	0	194	control
10.3	none	control	none	14	0	164	control
10.3	none	control	none	14	0	183	control
10.3	none	control	none	14	0	162	control
10.4	none	control	none	14	0	175	control
10.4	none	control	none	14	0	177	control
10.4	none	control	none	14	0	225	control
10.5	none	control	none	14	NA	NA	control
10.5	none	control	none	14	NA	NA	control
10.5	none	control	none	14	NA	NA	control
1.1	50mg/kg, 5 days	50 mg/kg	5 days	8	144	186	daptomycin
1.1	50mg/kg, 5 days	50 mg/kg	5 days	8	129	176	daptomycin
1.1	50mg/kg, 5 days	50 mg/kg	5 days	8	124	189	daptomycin
1.2	50mg/kg, 5 days	50 mg/kg	5 days	8	152	209	daptomycin
1.2	50mg/kg, 5 days	50 mg/kg	5 days	8	164	196	daptomycin
1.2	50mg/kg, 5 days	50 mg/kg	5 days	8	171	237	daptomycin
1.3	50mg/kg, 5 days	50 mg/kg	5 days	8	244	219	daptomycin
1.3	50mg/kg, 5 days	50 mg/kg	5 days	8	208	191	daptomycin
1.3	50mg/kg, 5 days	50 mg/kg	5 days	8	214	199	daptomycin
1.4	50mg/kg, 5 days	50 mg/kg	5 days	8	97	175	daptomycin
1.4	50mg/kg, 5 days	50 mg/kg	5 days	8	101	225	daptomycin
1.4	50mg/kg, 5 days	50 mg/kg	5 days	8	84	204	daptomycin
1.5	50mg/kg, 5 days	50 mg/kg	5 days	8	NA	NA	daptomycin
1.5	50mg/kg, 5 days	50 mg/kg	5 days	8	NA	NA	daptomycin
1.5	50mg/kg, 5 days	50 mg/kg	5 days	8	NA	NA	daptomycin
2.1	75mg/kg, 5 days	75 mg/kg	5 days	8	178	169	daptomycin
2.1	75mg/kg, 5 days	75 mg/kg	5 days	8	146	130	daptomycin
2.1	75mg/kg, 5 days	75 mg/kg	5 days	8	112	147	daptomycin
2.2	75mg/kg, 5 days	75 mg/kg	5 days	8	234	188	daptomycin
2.2	75mg/kg, 5 days	75 mg/kg	5 days	8	181	183	daptomycin
2.2	75mg/kg, 5 days	75 mg/kg	5 days	8	180	222	daptomycin
2.3	75mg/kg, 5 days	75 mg/kg	5 days	8	231	229	daptomycin
2.3	75mg/kg, 5 days	75 mg/kg	5 days	8	233	234	daptomycin
2.3	75mg/kg, 5 days	75 mg/kg	5 days	8	236	207	daptomycin
2.4	75mg/kg, 5 days	75 mg/kg	5 days	8	170	178	daptomycin
2.4	75mg/kg, 5 days	75 mg/kg	5 days	8	131	170	daptomycin
2.4	75mg/kg, 5 days	75 mg/kg	5 days	8	165	175	daptomycin
2.5	75mg/kg, 5 days	75 mg/kg	5 days	8	215	203	daptomycin
2.5	75mg/kg, 5 days	75 mg/kg	5 days	8	177	221	daptomycin
2.5	75mg/kg, 5 days	75 mg/kg	5 days	8	194	199	daptomycin
3.1	100mg/kg, 5 days	100 mg/kg	5 days	8	NA	NA	daptomycin
3.1	100mg/kg, 5 days	100 mg/kg	5 days	8	NA	NA	daptomycin
3.1	100mg/kg, 5 days	100 mg/kg	5 days	8	NA	NA	daptomycin
3.2	100mg/kg, 5 days	100 mg/kg	5 days	8	NA	NA	daptomycin
3.2	100mg/kg, 5 days	100 mg/kg	5 days	8	NA	NA	daptomycin
3.2	100mg/kg, 5 days	100 mg/kg	5 days	8	NA	NA	daptomycin
3.3	100mg/kg, 5 days	100 mg/kg	5 days	8	308	312	daptomycin
3.3	100mg/kg, 5 days	100 mg/kg	5 days	8	304	274	daptomycin
3.3	100mg/kg, 5 days	100 mg/kg	5 days	8	276	298	daptomycin
3.4	100mg/kg, 5 days	100 mg/kg	5 days	8	640	628	daptomycin
3.4	100mg/kg, 5 days	100 mg/kg	5 days	8	648	676	daptomycin
3.4	100mg/kg, 5 days	100 mg/kg	5 days	8	663	610	daptomycin
3.5	100mg/kg, 5 days	100 mg/kg	5 days	8	167	255	daptomycin
3.5	100mg/kg, 5 days	100 mg/kg	5 days	8	164	257	daptomycin
3.5	100mg/kg, 5 days	100 mg/kg	5 days	8	252	263	daptomycin
4.1	200mg/kg, 5 days	200 mg/kg	5 days	8	389	364	daptomycin
4.1	200mg/kg, 5 days	200 mg/kg	5 days	8	378	344	daptomycin
4.1	200mg/kg, 5 days	200 mg/kg	5 days	8	370	310	daptomycin
4.2	200mg/kg, 5 days	200 mg/kg	5 days	8	NA	NA	daptomycin
4.2	200mg/kg, 5 days	200 mg/kg	5 days	8	NA	NA	daptomycin
4.2	200mg/kg, 5 days	200 mg/kg	5 days	8	NA	NA	daptomycin
4.3	200mg/kg, 5 days	200 mg/kg	5 days	8	NA	NA	daptomycin
4.3	200mg/kg, 5 days	200 mg/kg	5 days	8	NA	NA	daptomycin
4.3	200mg/kg, 5 days	200 mg/kg	5 days	8	NA	NA	daptomycin
4.4	200mg/kg, 5 days	200 mg/kg	5 days	8	NA	NA	daptomycin
4.4	200mg/kg, 5 days	200 mg/kg	5 days	8	NA	NA	daptomycin
4.4	200mg/kg, 5 days	200 mg/kg	5 days	8	NA	NA	daptomycin
4.5	200mg/kg, 5 days	200 mg/kg	5 days	8	515	577	daptomycin
4.5	200mg/kg, 5 days	200 mg/kg	5 days	8	541	593	daptomycin
4.5	200mg/kg, 5 days	200 mg/kg	5 days	8	588	573	daptomycin
5.1	50mg/kg, 10 days	50 mg/kg	10 days	8	267	272	daptomycin
5.1	50mg/kg, 10 days	50 mg/kg	10 days	8	239	288	daptomycin
5.1	50mg/kg, 10 days	50 mg/kg	10 days	8	286	283	daptomycin
5.2	50mg/kg, 10 days	50 mg/kg	10 days	8	NA	NA	daptomycin
5.2	50mg/kg, 10 days	50 mg/kg	10 days	8	NA	NA	daptomycin
5.2	50mg/kg, 10 days	50 mg/kg	10 days	8	NA	NA	daptomycin
5.3	50mg/kg, 10 days	50 mg/kg	10 days	8	85	137	daptomycin
5.3	50mg/kg, 10 days	50 mg/kg	10 days	8	NA	NA	daptomycin
5.3	50mg/kg, 10 days	50 mg/kg	10 days	8	NA	NA	daptomycin
5.4	50mg/kg, 10 days	50 mg/kg	10 days	8	NA	NA	daptomycin
5.4	50mg/kg, 10 days	50 mg/kg	10 days	8	NA	NA	daptomycin
5.4	50mg/kg, 10 days	50 mg/kg	10 days	8	NA	NA	daptomycin
5.5	50mg/kg, 10 days	50 mg/kg	10 days	8	155	170	daptomycin
5.5	50mg/kg, 10 days	50 mg/kg	10 days	8	137	177	daptomycin
5.5	50mg/kg, 10 days	50 mg/kg	10 days	8	163	168	daptomycin
6.1	75mg/kg, 10 days	75 mg/kg	10 days	8	NA	NA	daptomycin
6.1	75mg/kg, 10 days	75 mg/kg	10 days	8	NA	NA	daptomycin
6.1	75mg/kg, 10 days	75 mg/kg	10 days	8	NA	NA	daptomycin
6.2	75mg/kg, 10 days	75 mg/kg	10 days	8	261	379	daptomycin
6.2	75mg/kg, 10 days	75 mg/kg	10 days	8	239	372	daptomycin
6.2	75mg/kg, 10 days	75 mg/kg	10 days	8	348	475	daptomycin
6.3	75mg/kg, 10 days	75 mg/kg	10 days	8	239	250	daptomycin
6.3	75mg/kg, 10 days	75 mg/kg	10 days	8	234	281	daptomycin
6.3	75mg/kg, 10 days	75 mg/kg	10 days	8	256	237	daptomycin
6.4	75mg/kg, 10 days	75 mg/kg	10 days	8	436	467	daptomycin
6.4	75mg/kg, 10 days	75 mg/kg	10 days	8	432	412	daptomycin
6.4	75mg/kg, 10 days	75 mg/kg	10 days	8	382	394	daptomycin
6.5	75mg/kg, 10 days	75 mg/kg	10 days	8	NA	NA	daptomycin
6.5	75mg/kg, 10 days	75 mg/kg	10 days	8	NA	NA	daptomycin
6.5	75mg/kg, 10 days	75 mg/kg	10 days	8	NA	NA	daptomycin
7.1	100mg/kg, 10 days	100 mg/kg	10 days	8	NA	NA	daptomycin
7.1	100mg/kg, 10 days	100 mg/kg	10 days	8	NA	NA	daptomycin
7.1	100mg/kg, 10 days	100 mg/kg	10 days	8	NA	NA	daptomycin
7.2	100mg/kg, 10 days	100 mg/kg	10 days	8	NA	NA	daptomycin
7.2	100mg/kg, 10 days	100 mg/kg	10 days	8	NA	NA	daptomycin
7.2	100mg/kg, 10 days	100 mg/kg	10 days	8	NA	NA	daptomycin
7.3	100mg/kg, 10 days	100 mg/kg	10 days	8	172	178	daptomycin
7.3	100mg/kg, 10 days	100 mg/kg	10 days	8	199	169	daptomycin
7.3	100mg/kg, 10 days	100 mg/kg	10 days	8	182	174	daptomycin
7.4	100mg/kg, 10 days	100 mg/kg	10 days	8	250	290	daptomycin
7.4	100mg/kg, 10 days	100 mg/kg	10 days	8	238	332	daptomycin
7.4	100mg/kg, 10 days	100 mg/kg	10 days	8	314	285	daptomycin
7.5	100mg/kg, 10 days	100 mg/kg	10 days	8	NA	NA	daptomycin
7.5	100mg/kg, 10 days	100 mg/kg	10 days	8	NA	NA	daptomycin
7.5	100mg/kg, 10 days	100 mg/kg	10 days	8	NA	NA	daptomycin
8.1	200mg/kg, 10 days	200 mg/kg	10 days	8	NA	NA	daptomycin
8.1	200mg/kg, 10 days	200 mg/kg	10 days	8	NA	NA	daptomycin
8.1	200mg/kg, 10 days	200 mg/kg	10 days	8	NA	NA	daptomycin
8.2	200mg/kg, 10 days	200 mg/kg	10 days	8	NA	NA	daptomycin
8.2	200mg/kg, 10 days	200 mg/kg	10 days	8	NA	NA	daptomycin
8.2	200mg/kg, 10 days	200 mg/kg	10 days	8	NA	NA	daptomycin
8.3	200mg/kg, 10 days	200 mg/kg	10 days	8	NA	NA	daptomycin
8.3	200mg/kg, 10 days	200 mg/kg	10 days	8	NA	NA	daptomycin
8.3	200mg/kg, 10 days	200 mg/kg	10 days	8	NA	NA	daptomycin
8.4	200mg/kg, 10 days	200 mg/kg	10 days	8	NA	NA	daptomycin
8.4	200mg/kg, 10 days	200 mg/kg	10 days	8	NA	NA	daptomycin
8.4	200mg/kg, 10 days	200 mg/kg	10 days	8	NA	NA	daptomycin
8.5	200mg/kg, 10 days	200 mg/kg	10 days	8	NA	NA	daptomycin
8.5	200mg/kg, 10 days	200 mg/kg	10 days	8	NA	NA	daptomycin
8.5	200mg/kg, 10 days	200 mg/kg	10 days	8	NA	NA	daptomycin
9.1	saline	control	10 days	8	6	205	control
9.1	saline	control	10 days	8	9	182	control
9.1	saline	control	10 days	8	11	160	control
9.2	saline	control	10 days	8	0	105	control
9.2	saline	control	10 days	8	0	113	control
9.2	saline	control	10 days	8	0	86	control
9.3	saline	control	10 days	8	0	182	control
9.3	saline	control	10 days	8	2	186	control
9.3	saline	control	10 days	8	1	197	control
9.4	saline	control	10 days	8	13	211	control
9.4	saline	control	10 days	8	10	200	control
9.4	saline	control	10 days	8	5	171	control
9.5	saline	control	10 days	8	0	180	control
9.5	saline	control	10 days	8	0	183	control
9.5	saline	control	10 days	8	0	188	control
10.1	none	control	none	8	0	187	control
10.1	none	control	none	8	0	168	control
10.1	none	control	none	8	0	160	control
10.2	none	control	none	8	0	207	control
10.2	none	control	none	8	0	218	control
10.2	none	control	none	8	0	229	control
10.3	none	control	none	8	0	154	control
10.3	none	control	none	8	0	202	control
10.3	none	control	none	8	0	163	control
10.4	none	control	none	8	0	152	control
10.4	none	control	none	8	0	147	control
10.4	none	control	none	8	0	162	control
10.5	none	control	none	8	0	134	control
10.5	none	control	none	8	0	152	control
10.5	none	control	none	8	0	149	control
