# Supplementary material for: An adjunctive therapy administered with an antibiotic prevents enrichment of antibiotic-resistant clones of a colonizing opportunistic pathogen
Source: eLife. 2020 Dec 1;9:e58147. doi: 10.7554/eLife.58147 (PMC7707840; doi:10.7554/eLife.58147)
Supplement: Figure 2—source data 2. [file elife-58147-fig2-data2.zip › Figure2XXXsourcedata2.csv]

Mouse	Daptomycin.Dose	Treatment	Day	Dapto_ng.g	VRE.CFU.per.10mgFeces
1.1	50 mg/kg	50mg/kg, 5 days	2	165	5.25E+06
1.2	50 mg/kg	50mg/kg, 5 days	2	59.8	7.20E+07
1.3	50 mg/kg	50mg/kg, 5 days	2	38.3	7.65E+06
2.1	75 mg/kg	75mg/kg, 5 days	2	107	3.85E+06
2.2	75 mg/kg	75mg/kg, 5 days	2	125	2.85E+07
3.1	100 mg/kg	100mg/kg, 5 days	2	15657	0.00E+00
3.2	100 mg/kg	100mg/kg, 5 days	2	132	9.80E+05
3.3	100 mg/kg	100mg/kg, 5 days	2	216	6.35E+06
4.1	200 mg/kg	200mg/kg, 5 days	2	864	1.45E+02
4.2	200 mg/kg	200mg/kg, 5 days	2	295	2.55E+06
4.3	200 mg/kg	200mg/kg, 5 days	2	906	6.00E+01
1.1	50 mg/kg	50mg/kg, 5 days	6	180	3.90E+06
1.2	50 mg/kg	50mg/kg, 5 days	6	301	4.00E+01
1.3	50 mg/kg	50mg/kg, 5 days	6	263	1.65E+06
2.1	75 mg/kg	75mg/kg, 5 days	6	NA	0.00E+00
2.2	75 mg/kg	75mg/kg, 5 days	6	NA	1.11E+05
3.1	100 mg/kg	100mg/kg, 5 days	6	1097	0.00E+00
3.2	100 mg/kg	100mg/kg, 5 days	6	609	1.50E+01
3.3	100 mg/kg	100mg/kg, 5 days	6	200	1.24E+05
4.1	200 mg/kg	200mg/kg, 5 days	6	7286	2.00E+01
4.2	200 mg/kg	200mg/kg, 5 days	6	1926	0.00E+00
4.3	200 mg/kg	200mg/kg, 5 days	6	3177	0.00E+00
1.1	50 mg/kg	50mg/kg, 5 days	8	69.6	3.50E+06
1.2	50 mg/kg	50mg/kg, 5 days	8	339	4.50E+05
1.3	50 mg/kg	50mg/kg, 5 days	8	513	3.55E+05
2.1	75 mg/kg	75mg/kg, 5 days	8	NA	2.30E+05
2.2	75 mg/kg	75mg/kg, 5 days	8	NA	5.35E+06
3.1	100 mg/kg	100mg/kg, 5 days	8	7851	0.00E+00
3.2	100 mg/kg	100mg/kg, 5 days	8	421	0.00E+00
3.3	100 mg/kg	100mg/kg, 5 days	8	385	6.40E+06
4.1	200 mg/kg	200mg/kg, 5 days	8	1328	1.80E+05
4.2	200 mg/kg	200mg/kg, 5 days	8	363	1.50E+01
4.3	200 mg/kg	200mg/kg, 5 days	8	472	3.00E+01
