# Supplementary material for: An adjunctive therapy administered with an antibiotic prevents enrichment of antibiotic-resistant clones of a colonizing opportunistic pathogen
Source: eLife. 2020 Dec 1;9:e58147. doi: 10.7554/eLife.58147 (PMC7707840; doi:10.7554/eLife.58147)
Supplement: Figure 3—source data 1. [file elife-58147-fig3-data1.zip › Figure3XXXsourcedata1.csv]

Mouse	Daptomycin.Dose	Inoculum	Days.Post.Inoculation	DAP.VRE.CFU.per.10mgFeces	noDAP.VRE.CFU.per.10mgFeces
1.1	100 mg/kg	S+R	0	0.00E+00	0.00E+00
1.2	100 mg/kg	S+R	0	0.00E+00	0.00E+00
1.3	100 mg/kg	S+R	0	0.00E+00	0.00E+00
1.4	100 mg/kg	S+R	0	0.00E+00	0.00E+00
1.5	100 mg/kg	S+R	0	0.00E+00	0.00E+00
2.1	control	S+R	0	0.00E+00	0.00E+00
2.2	control	S+R	0	0.00E+00	0.00E+00
2.3	control	S+R	0	0.00E+00	0.00E+00
2.4	control	S+R	0	0.00E+00	0.00E+00
2.5	control	S+R	0	0.00E+00	0.00E+00
3.1	100 mg/kg	10^3 R	0	0.00E+00	0.00E+00
3.2	100 mg/kg	10^3 R	0	0.00E+00	0.00E+00
3.3	100 mg/kg	10^3 R	0	0.00E+00	0.00E+00
3.4	100 mg/kg	10^3 R	0	0.00E+00	0.00E+00
3.5	100 mg/kg	10^3 R	0	0.00E+00	0.00E+00
4.1	control	10^3 R	0	0.00E+00	0.00E+00
4.2	control	10^3 R	0	0.00E+00	0.00E+00
4.3	control	10^3 R	0	0.00E+00	0.00E+00
4.4	control	10^3 R	0	0.00E+00	0.00E+00
4.5	control	10^3 R	0	0.00E+00	0.00E+00
5.1	control	10^8 R	0	0.00E+00	0.00E+00
5.2	control	10^8 R	0	0.00E+00	0.00E+00
5.3	control	10^8 R	0	0.00E+00	0.00E+00
5.4	control	10^8 R	0	0.00E+00	0.00E+00
5.5	control	10^8 R	0	0.00E+00	0.00E+00
1.1	100 mg/kg	S+R	1	1.45E+03	2.50E+07
1.2	100 mg/kg	S+R	1	1.25E+03	2.50E+07
1.3	100 mg/kg	S+R	1	1.25E+02	2.85E+06
1.4	100 mg/kg	S+R	1	1.65E+02	2.25E+07
1.5	100 mg/kg	S+R	1	2.00E+02	1.15E+07
2.1	control	S+R	1	7.00E+01	1.12E+07
2.2	control	S+R	1	2.15E+03	2.15E+07
2.3	control	S+R	1	1.95E+02	1.22E+07
2.4	control	S+R	1	1.50E+03	1.80E+07
2.5	control	S+R	1	2.70E+02	1.46E+07
3.1	100 mg/kg	10^3 R	1	1.35E+04	2.70E+04
3.2	100 mg/kg	10^3 R	1	7.00E+02	1.70E+03
3.3	100 mg/kg	10^3 R	1	2.55E+02	2.10E+04
3.4	100 mg/kg	10^3 R	1	0.00E+00	1.47E+03
3.5	100 mg/kg	10^3 R	1	2.00E+01	4.15E+04
4.1	control	10^3 R	1	1.55E+04	5.95E+04
4.2	control	10^3 R	1	5.00E+00	0.00E+00
4.3	control	10^3 R	1	2.50E+01	1.85E+03
4.4	control	10^3 R	1	1.95E+01	1.23E+05
4.5	control	10^3 R	1	0.00E+00	3.50E+01
5.1	control	10^8 R	1	3.00E+05	7.50E+06
5.2	control	10^8 R	1	1.65E+04	1.60E+06
5.3	control	10^8 R	1	6.15E+06	1.55E+07
5.4	control	10^8 R	1	1.45E+06	6.10E+06
5.5	control	10^8 R	1	2.05E+06	5.75E+06
1.1	100 mg/kg	S+R	2	0.00E+00	0.00E+00
1.2	100 mg/kg	S+R	2	2.20E+02	9.60E+05
1.3	100 mg/kg	S+R	2	3.00E+01	4.20E+03
1.4	100 mg/kg	S+R	2	0.00E+00	5.50E+01
1.5	100 mg/kg	S+R	2	5.25E+02	6.00E+05
2.1	control	S+R	2	6.30E+03	8.95E+06
2.2	control	S+R	2	4.00E+03	2.55E+07
2.3	control	S+R	2	1.35E+01	1.13E+07
2.4	control	S+R	2	7.50E+02	1.17E+07
2.5	control	S+R	2	2.70E+03	2.90E+07
3.1	100 mg/kg	10^3 R	2	1.50E+02	3.55E+02
3.2	100 mg/kg	10^3 R	2	1.40E+03	1.11E+03
3.3	100 mg/kg	10^3 R	2	3.45E+03	4.10E+03
3.4	100 mg/kg	10^3 R	2	1.65E+04	2.20E+04
3.5	100 mg/kg	10^3 R	2	4.50E+04	3.90E+04
4.1	control	10^3 R	2	9.70E+05	5.20E+06
4.2	control	10^3 R	2	5.45E+05	1.11E+06
4.3	control	10^3 R	2	2.45E+05	4.15E+05
4.4	control	10^3 R	2	0.00E+00	5.00E+00
4.5	control	10^3 R	2	1.25E+06	1.65E+06
5.1	control	10^8 R	2	8.10E+06	1.07E+07
5.2	control	10^8 R	2	5.85E+06	1.03E+07
5.3	control	10^8 R	2	1.28E+07	1.75E+07
5.4	control	10^8 R	2	1.10E+06	3.20E+06
5.5	control	10^8 R	2	1.50E+01	4.50E+01
1.1	100 mg/kg	S+R	4	0.00E+00	5.00E+00
1.2	100 mg/kg	S+R	4	1.00E+01	2.80E+02
1.3	100 mg/kg	S+R	4	1.25E+03	2.40E+03
1.4	100 mg/kg	S+R	4	0.00E+00	1.00E+01
1.5	100 mg/kg	S+R	4	4.00E+01	1.03E+04
2.1	control	S+R	4	2.00E+01	2.15E+06
2.2	control	S+R	4	7.05E+02	1.85E+07
2.3	control	S+R	4	0.00E+00	2.90E+06
2.4	control	S+R	4	5.00E+00	7.05E+05
2.5	control	S+R	4	1.50E+01	1.40E+04
3.1	100 mg/kg	10^3 R	4	1.25E+05	3.40E+05
3.2	100 mg/kg	10^3 R	4	3.05E+06	2.50E+06
3.3	100 mg/kg	10^3 R	4	6.65E+04	3.60E+04
3.4	100 mg/kg	10^3 R	4	2.70E+03	3.05E+03
3.5	100 mg/kg	10^3 R	4	2.35E+06	1.60E+06
4.1	control	10^3 R	4	3.85E+03	8.80E+05
4.2	control	10^3 R	4	2.05E+06	1.31E+07
4.3	control	10^3 R	4	1.55E+04	7.65E+04
4.4	control	10^3 R	4	2.25E+03	4.15E+05
4.5	control	10^3 R	4	1.30E+05	2.10E+06
5.1	control	10^8 R	4	5.30E+03	9.10E+05
5.2	control	10^8 R	4	0.00E+00	2.20E+04
5.3	control	10^8 R	4	3.40E+06	7.50E+06
5.4	control	10^8 R	4	3.60E+02	1.60E+04
5.5	control	10^8 R	4	3.05E+04	2.10E+04
1.1	100 mg/kg	S+R	6	0.00E+00	0.00E+00
1.2	100 mg/kg	S+R	6	2.65E+05	4.30E+05
1.3	100 mg/kg	S+R	6	2.85E+06	2.55E+06
1.4	100 mg/kg	S+R	6	0.00E+00	1.00E+01
1.5	100 mg/kg	S+R	6	4.75E+05	6.65E+05
2.1	control	S+R	6	3.00E+01	3.95E+05
2.2	control	S+R	6	7.50E+01	4.05E+06
2.3	control	S+R	6	1.10E+02	6.55E+05
2.4	control	S+R	6	5.00E+01	8.35E+05
2.5	control	S+R	6	1.00E+01	1.51E+03
3.1	100 mg/kg	10^3 R	6	3.50E+04	4.20E+04
3.2	100 mg/kg	10^3 R	6	4.50E+05	3.80E+05
3.3	100 mg/kg	10^3 R	6	6.15E+06	5.25E+06
3.4	100 mg/kg	10^3 R	6	1.60E+06	1.55E+06
3.5	100 mg/kg	10^3 R	6	7.30E+05	7.40E+05
4.1	control	10^3 R	6	2.90E+04	3.70E+04
4.2	control	10^3 R	6	2.50E+05	3.90E+05
4.3	control	10^3 R	6	4.95E+05	1.75E+06
4.4	control	10^3 R	6	8.65E+05	2.80E+06
4.5	control	10^3 R	6	2.50E+05	4.45E+05
5.1	control	10^8 R	6	5.75E+04	1.02E+05
5.2	control	10^8 R	6	2.00E+01	6.00E+01
5.3	control	10^8 R	6	5.35E+05	1.40E+06
5.4	control	10^8 R	6	1.10E+06	1.09E+06
5.5	control	10^8 R	6	1.15E+03	3.35E+03
1.1	100 mg/kg	S+R	8	0.00E+00	2.85E+03
1.2	100 mg/kg	S+R	8	9.00E+01	7.45E+04
1.3	100 mg/kg	S+R	8	1.70E+06	1.45E+06
1.4	100 mg/kg	S+R	8	0.00E+00	3.50E+01
1.5	100 mg/kg	S+R	8	7.50E+01	5.20E+01
2.1	control	S+R	8	0.00E+00	4.05E+04
2.2	control	S+R	8	1.00E+01	1.11E+06
2.3	control	S+R	8	0.00E+00	7.85E+05
2.4	control	S+R	8	0.00E+00	1.70E+05
2.5	control	S+R	8	0.00E+00	5.30E+04
3.1	100 mg/kg	10^3 R	8	3.50E+01	2.10E+04
3.2	100 mg/kg	10^3 R	8	6.20E+05	4.90E+05
3.3	100 mg/kg	10^3 R	8	1.08E+07	8.10E+06
3.4	100 mg/kg	10^3 R	8	1.70E+06	2.40E+06
3.5	100 mg/kg	10^3 R	8	7.15E+04	5.05E+05
4.1	control	10^3 R	8	1.00E+01	1.90E+03
4.2	control	10^3 R	8	8.00E+01	3.65E+05
4.3	control	10^3 R	8	1.25E+03	1.08E+06
4.4	control	10^3 R	8	3.55E+03	9.35E+05
4.5	control	10^3 R	8	2.50E+01	1.47E+05
5.1	control	10^8 R	8	0.00E+00	3.90E+03
5.2	control	10^8 R	8	0.00E+00	2.15E+02
5.3	control	10^8 R	8	0.00E+00	1.23E+05
5.4	control	10^8 R	8	1.90E+03	1.03E+06
5.5	control	10^8 R	8	2.10E+04	8.55E+04
