# Supplementary material for: An adjunctive therapy administered with an antibiotic prevents enrichment of antibiotic-resistant clones of a colonizing opportunistic pathogen
Source: eLife. 2020 Dec 1;9:e58147. doi: 10.7554/eLife.58147 (PMC7707840; doi:10.7554/eLife.58147)
Supplement: Figure 3—source data 2. [file elife-58147-fig3-data2.zip › Figure3XXXsourcedata2.csv]

Mouse	Inoculum	Days.Post.Inoculation	CFU_DAP	CFU_noDAP
1.1	S+R	14	5	188
1.1	S+R	14	5	135
1.1	S+R	14	4	160
1.2	S+R	14	11	142
1.2	S+R	14	17	159
1.2	S+R	14	10	128
1.3	S+R	14	0	128
1.3	S+R	14	3	100
1.3	S+R	14	0	92
1.4	S+R	14	0	182
1.4	S+R	14	0	207
1.4	S+R	14	0	208
1.5	S+R	14	3	167
1.5	S+R	14	2	172
1.5	S+R	14	10	178
1.6	S+R	14	1	193
1.6	S+R	14	0	224
1.6	S+R	14	1	187
1.7	S+R	14	3	127
1.7	S+R	14	6	151
1.7	S+R	14	8	150
1.8	S+R	14	0	149
1.8	S+R	14	1	177
1.8	S+R	14	1	221
1.9	S+R	14	4	168
1.9	S+R	14	2	160
1.9	S+R	14	1	131
1.11	S+R	14	0	138
1.11	S+R	14	0	152
1.11	S+R	14	0	127
2.1	S	14	0	130
2.1	S	14	0	141
2.1	S	14	0	158
2.2	S	14	0	130
2.2	S	14	0	157
2.2	S	14	0	184
2.3	S	14	1	204
2.3	S	14	0	183
2.3	S	14	2	191
3.1	R	14	76	129
3.1	R	14	105	137
3.1	R	14	113	148
3.2	R	14	127	161
3.2	R	14	93	149
3.2	R	14	128	155
3.3	R	14	122	197
3.3	R	14	129	186
3.3	R	14	130	184
S_Inoc	S	0	0	141
S_Inoc	S	0	0	139
S_Inoc	S	0	0	159
S_Inoc	S	0	0	146
S_Inoc	S	0	0	144
S_Inoc	S	0	0	168
R_Inoc	R	0	173	240
R_Inoc	R	0	122	269
R_Inoc	R	0	159	214
R_Inoc	R	0	217	270
R_Inoc	R	0	238	236
R_Inoc	R	0	242	243
SR_Inoc	S+R	0	48	177
SR_Inoc	S+R	0	43	178
SR_Inoc	S+R	0	51	176
SR_Inoc	S+R	0	21	167
SR_Inoc	S+R	0	27	165
SR_Inoc	S+R	0	29	158
