# Supplementary material for: An adjunctive therapy administered with an antibiotic prevents enrichment of antibiotic-resistant clones of a colonizing opportunistic pathogen
Source: eLife. 2020 Dec 1;9:e58147. doi: 10.7554/eLife.58147 (PMC7707840; doi:10.7554/eLife.58147)
Supplement: Figure 4—source data 1. [file elife-58147-fig4-data1.zip › Figure4XXXsourcedata1.csv]

dapto.mg.mL	A364
10	1.216
10	1.21
10	1.206
7	0.847
7	0.856
7	0.842
5	0.616
5	0.61
5	0.62
2.5	0.314
2.5	0.3
2.5	0.307
1.25	0.147
1.25	0.149
1.25	0.149
0.625	0.068
0.625	0.071
0.625	0.073
