# Supplementary material for: An adjunctive therapy administered with an antibiotic prevents enrichment of antibiotic-resistant clones of a colonizing opportunistic pathogen
Source: eLife. 2020 Dec 1;9:e58147. doi: 10.7554/eLife.58147 (PMC7707840; doi:10.7554/eLife.58147)
Supplement: Figure 4—source data 2. [file elife-58147-fig4-data2.zip › Figure4XXXsourcedata2.csv]

cholestyramine.mg.mL	A364
0	0.612
0	0.605
0	0.613
0.625	0.585
0.625	0.585
0.625	0.584
1.25	0.544
1.25	0.555
1.25	0.536
2.5	0.481
2.5	0.497
2.5	0.466
5	0.335
5	0.377
5	0.356
10	0.243
10	0.192
10	0.198
20	0.016
20	0.013
20	0.013
40	0.004
40	0.005
40	0.008
80	0.002
80	0.008
80	0.009
