# Supplementary material for: An adjunctive therapy administered with an antibiotic prevents enrichment of antibiotic-resistant clones of a colonizing opportunistic pathogen
Source: eLife. 2020 Dec 1;9:e58147. doi: 10.7554/eLife.58147 (PMC7707840; doi:10.7554/eLife.58147)
Supplement: Figure 4—source data 3. [file elife-58147-fig4-data3.zip › Figure4XXXsourcedata3.csv]

	DAP+CHOL	DAP+CHOL	DAP+CHOL	DAP	DAP	DAP	saline+CHOL	saline+CHOL	saline+CHOL	Neg	Empty	Empty
16 ug/mL	0.727	0.733	0.755	0.04	0.04	0.041	0.795	0.782	0.875	0.04	0.047	0.047
8 ug/mL	0.889	0.945	0.936	0.049	0.048	0.05	0.908	0.953	0.97	0.041	0.047	0.047
4 ug/mL	0.983	0.938	0.951	0.068	0.064	0.064	0.923	0.947	0.999	0.04	0.048	0.048
2 ug/mL	1.037	1.02	1.004	0.34	0.344	0.326	1.027	0.988	1.005	0.041	0.048	0.049
1 ug/mL	1.102	1.064	1.017	0.938	0.938	0.963	1.048	1.048	1.04	0.04	0.048	0.048
0.5 ug/mL	1.137	1.119	1.099	1.18	1.17	1.166	1.097	1.106	1.108	0.04	0.051	0.048
0.25 ug/mL	1.177	1.159	1.142	1.221	1.217	1.205	1.155	1.127	1.142	0.04	0.051	0.046
0 ug/mL	1.212	1.19	1.196	1.22	1.2	1.182	1.212	1.2	1.209	0.04	0.048	0.05
