# Supplementary material for: An adjunctive therapy administered with an antibiotic prevents enrichment of antibiotic-resistant clones of a colonizing opportunistic pathogen
Source: eLife. 2020 Dec 1;9:e58147. doi: 10.7554/eLife.58147 (PMC7707840; doi:10.7554/eLife.58147)
Supplement: Figure 5—source data 1. [file elife-58147-fig5-data1.zip › Figure5sourcedata1.csv]

Mouse	Antibiotic	Daptomycin.Dose	Diet	Day	noDAP.VRE.CFU.per.10mgFeces	DAP.VRE.CFU.per.10mgFeces	Experiment	Mice	VRE.Strain	Chol.Admin.Timing
1.1A	daptomycin	50 mg/kg	standard	1	7.70E+06	2.70E+05	A	SW	BL00239-1	started 24h before daptomycin
1.2A	daptomycin	50 mg/kg	standard	1	3.65E+06	2.20E+05	A	SW	BL00239-1	started 24h before daptomycin
1.3A	daptomycin	50 mg/kg	standard	1	3.15E+07	2.25E+06	A	SW	BL00239-1	started 24h before daptomycin
1.4A	daptomycin	50 mg/kg	standard	1	5.95E+07	1.85E+06	A	SW	BL00239-1	started 24h before daptomycin
1.5A	daptomycin	50 mg/kg	standard	1	1.30E+07	3.55E+05	A	SW	BL00239-1	started 24h before daptomycin
2.1A	daptomycin	50 mg/kg	cholestyramine	1	3.80E+07	4.10E+05	A	SW	BL00239-1	started 24h before daptomycin
2.2A	daptomycin	50 mg/kg	cholestyramine	1	6.70E+07	2.10E+06	A	SW	BL00239-1	started 24h before daptomycin
2.3A	daptomycin	50 mg/kg	cholestyramine	1	3.85E+07	2.55E+06	A	SW	BL00239-1	started 24h before daptomycin
2.4A	daptomycin	50 mg/kg	cholestyramine	1	4.80E+07	6.00E+06	A	SW	BL00239-1	started 24h before daptomycin
2.5A	daptomycin	50 mg/kg	cholestyramine	1	2.25E+07	1.55E+06	A	SW	BL00239-1	started 24h before daptomycin
3.1A	daptomycin	200 mg/kg	standard	1	3.95E+07	1.50E+07	A	SW	BL00239-1	started 24h before daptomycin
3.2A	daptomycin	200 mg/kg	standard	1	6.75E+07	1.79E+07	A	SW	BL00239-1	started 24h before daptomycin
3.3A	daptomycin	200 mg/kg	standard	1	7.95E+06	3.35E+05	A	SW	BL00239-1	started 24h before daptomycin
3.4A	daptomycin	200 mg/kg	standard	1	4.35E+07	3.40E+06	A	SW	BL00239-1	started 24h before daptomycin
3.5A	daptomycin	200 mg/kg	standard	1	6.00E+06	1.15E+05	A	SW	BL00239-1	started 24h before daptomycin
4.1A	daptomycin	200 mg/kg	cholestyramine	1	8.55E+07	2.50E+06	A	SW	BL00239-1	started 24h before daptomycin
4.2A	daptomycin	200 mg/kg	cholestyramine	1	1.26E+08	1.65E+06	A	SW	BL00239-1	started 24h before daptomycin
4.3A	daptomycin	200 mg/kg	cholestyramine	1	1.55E+07	6.50E+04	A	SW	BL00239-1	started 24h before daptomycin
4.4A	daptomycin	200 mg/kg	cholestyramine	1	1.67E+08	1.60E+06	A	SW	BL00239-1	started 24h before daptomycin
4.5A	daptomycin	200 mg/kg	cholestyramine	1	3.55E+07	7.00E+04	A	SW	BL00239-1	started 24h before daptomycin
5.1A	control	control	standard	1	8.25E+07	3.70E+06	A	SW	BL00239-1	started 24h before daptomycin
5.2A	control	control	standard	1	4.15E+07	2.60E+06	A	SW	BL00239-1	started 24h before daptomycin
5.3A	control	control	standard	1	7.60E+06	3.40E+05	A	SW	BL00239-1	started 24h before daptomycin
5.4A	control	control	standard	1	8.35E+07	2.75E+06	A	SW	BL00239-1	started 24h before daptomycin
5.5A	control	control	standard	1	3.45E+07	2.50E+06	A	SW	BL00239-1	started 24h before daptomycin
6.1A	control	control	cholestyramine	1	9.80E+07	2.40E+06	A	SW	BL00239-1	started 24h before daptomycin
6.2A	control	control	cholestyramine	1	1.38E+07	4.20E+05	A	SW	BL00239-1	started 24h before daptomycin
6.3A	control	control	cholestyramine	1	8.85E+07	2.50E+06	A	SW	BL00239-1	started 24h before daptomycin
6.4A	control	control	cholestyramine	1	1.54E+08	7.50E+06	A	SW	BL00239-1	started 24h before daptomycin
6.5A	control	control	cholestyramine	1	9.45E+07	2.30E+06	A	SW	BL00239-1	started 24h before daptomycin
1.1A	daptomycin	50 mg/kg	standard	2	1.10E+06	6.20E+05	A	SW	BL00239-1	started 24h before daptomycin
1.2A	daptomycin	50 mg/kg	standard	2	1.02E+06	3.00E+05	A	SW	BL00239-1	started 24h before daptomycin
1.3A	daptomycin	50 mg/kg	standard	2	6.15E+07	4.30E+06	A	SW	BL00239-1	started 24h before daptomycin
1.4A	daptomycin	50 mg/kg	standard	2	2.20E+07	1.55E+06	A	SW	BL00239-1	started 24h before daptomycin
1.5A	daptomycin	50 mg/kg	standard	2	4.30E+06	2.95E+05	A	SW	BL00239-1	started 24h before daptomycin
2.1A	daptomycin	50 mg/kg	cholestyramine	2	2.65E+07	1.06E+06	A	SW	BL00239-1	started 24h before daptomycin
2.2A	daptomycin	50 mg/kg	cholestyramine	2	3.95E+07	1.25E+05	A	SW	BL00239-1	started 24h before daptomycin
2.3A	daptomycin	50 mg/kg	cholestyramine	2	4.85E+07	3.35E+06	A	SW	BL00239-1	started 24h before daptomycin
2.4A	daptomycin	50 mg/kg	cholestyramine	2	2.50E+07	1.36E+07	A	SW	BL00239-1	started 24h before daptomycin
2.5A	daptomycin	50 mg/kg	cholestyramine	2	3.70E+07	1.50E+05	A	SW	BL00239-1	started 24h before daptomycin
3.1A	daptomycin	200 mg/kg	standard	2	3.40E+06	5.90E+05	A	SW	BL00239-1	started 24h before daptomycin
3.2A	daptomycin	200 mg/kg	standard	2	1.45E+07	5.30E+06	A	SW	BL00239-1	started 24h before daptomycin
3.3A	daptomycin	200 mg/kg	standard	2	3.00E+01	0.00E+00	A	SW	BL00239-1	started 24h before daptomycin
3.4A	daptomycin	200 mg/kg	standard	2	2.90E+07	1.60E+07	A	SW	BL00239-1	started 24h before daptomycin
3.5A	daptomycin	200 mg/kg	standard	2	8.15E+05	5.80E+05	A	SW	BL00239-1	started 24h before daptomycin
4.1A	daptomycin	200 mg/kg	cholestyramine	2	3.10E+07	2.60E+06	A	SW	BL00239-1	started 24h before daptomycin
4.2A	daptomycin	200 mg/kg	cholestyramine	2	7.05E+07	7.15E+06	A	SW	BL00239-1	started 24h before daptomycin
4.3A	daptomycin	200 mg/kg	cholestyramine	2	1.90E+07	1.95E+06	A	SW	BL00239-1	started 24h before daptomycin
4.4A	daptomycin	200 mg/kg	cholestyramine	2	5.20E+07	2.45E+07	A	SW	BL00239-1	started 24h before daptomycin
4.5A	daptomycin	200 mg/kg	cholestyramine	2	1.85E+07	5.10E+06	A	SW	BL00239-1	started 24h before daptomycin
5.1A	control	control	standard	2	5.15E+07	4.80E+06	A	SW	BL00239-1	started 24h before daptomycin
5.2A	control	control	standard	2	3.80E+07	5.20E+05	A	SW	BL00239-1	started 24h before daptomycin
5.3A	control	control	standard	2	1.85E+07	7.10E+05	A	SW	BL00239-1	started 24h before daptomycin
5.4A	control	control	standard	2	3.80E+07	7.45E+06	A	SW	BL00239-1	started 24h before daptomycin
5.5A	control	control	standard	2	9.60E+07	5.15E+06	A	SW	BL00239-1	started 24h before daptomycin
6.1A	control	control	cholestyramine	2	6.55E+07	1.07E+06	A	SW	BL00239-1	started 24h before daptomycin
6.2A	control	control	cholestyramine	2	1.60E+02	1.00E+01	A	SW	BL00239-1	started 24h before daptomycin
6.3A	control	control	cholestyramine	2	3.15E+07	5.10E+05	A	SW	BL00239-1	started 24h before daptomycin
6.4A	control	control	cholestyramine	2	7.35E+07	1.09E+06	A	SW	BL00239-1	started 24h before daptomycin
6.5A	control	control	cholestyramine	2	3.85E+07	3.70E+05	A	SW	BL00239-1	started 24h before daptomycin
1.1A	daptomycin	50 mg/kg	standard	4	2.50E+05	2.20E+05	A	SW	BL00239-1	started 24h before daptomycin
1.2A	daptomycin	50 mg/kg	standard	4	2.30E+06	2.40E+06	A	SW	BL00239-1	started 24h before daptomycin
1.3A	daptomycin	50 mg/kg	standard	4	9.50E+06	2.00E+06	A	SW	BL00239-1	started 24h before daptomycin
1.4A	daptomycin	50 mg/kg	standard	4	2.50E+01	0.00E+00	A	SW	BL00239-1	started 24h before daptomycin
1.5A	daptomycin	50 mg/kg	standard	4	7.20E+05	1.40E+04	A	SW	BL00239-1	started 24h before daptomycin
2.1A	daptomycin	50 mg/kg	cholestyramine	4	2.95E+03	5.00E+00	A	SW	BL00239-1	started 24h before daptomycin
2.2A	daptomycin	50 mg/kg	cholestyramine	4	2.15E+07	2.05E+03	A	SW	BL00239-1	started 24h before daptomycin
2.3A	daptomycin	50 mg/kg	cholestyramine	4	1.25E+07	1.35E+06	A	SW	BL00239-1	started 24h before daptomycin
2.4A	daptomycin	50 mg/kg	cholestyramine	4	3.90E+07	1.60E+06	A	SW	BL00239-1	started 24h before daptomycin
2.5A	daptomycin	50 mg/kg	cholestyramine	4	6.85E+02	5.00E+00	A	SW	BL00239-1	started 24h before daptomycin
3.1A	daptomycin	200 mg/kg	standard	4	0.00E+00	0.00E+00	A	SW	BL00239-1	started 24h before daptomycin
3.2A	daptomycin	200 mg/kg	standard	4	9.30E+04	6.05E+04	A	SW	BL00239-1	started 24h before daptomycin
3.3A	daptomycin	200 mg/kg	standard	4	0.00E+00	0.00E+00	A	SW	BL00239-1	started 24h before daptomycin
3.4A	daptomycin	200 mg/kg	standard	4	5.50E+01	8.00E+01	A	SW	BL00239-1	started 24h before daptomycin
3.5A	daptomycin	200 mg/kg	standard	4	5.70E+05	2.95E+05	A	SW	BL00239-1	started 24h before daptomycin
4.1A	daptomycin	200 mg/kg	cholestyramine	4	2.35E+02	5.00E+01	A	SW	BL00239-1	started 24h before daptomycin
4.2A	daptomycin	200 mg/kg	cholestyramine	4	1.05E+05	1.55E+05	A	SW	BL00239-1	started 24h before daptomycin
4.3A	daptomycin	200 mg/kg	cholestyramine	4	2.20E+07	1.35E+06	A	SW	BL00239-1	started 24h before daptomycin
4.4A	daptomycin	200 mg/kg	cholestyramine	4	2.05E+04	1.10E+04	A	SW	BL00239-1	started 24h before daptomycin
4.5A	daptomycin	200 mg/kg	cholestyramine	4	3.65E+07	4.90E+05	A	SW	BL00239-1	started 24h before daptomycin
5.1A	control	control	standard	4	4.10E+07	1.30E+04	A	SW	BL00239-1	started 24h before daptomycin
5.2A	control	control	standard	4	5.75E+07	4.05E+05	A	SW	BL00239-1	started 24h before daptomycin
5.3A	control	control	standard	4	1.85E+07	5.60E+04	A	SW	BL00239-1	started 24h before daptomycin
5.4A	control	control	standard	4	9.65E+06	2.10E+04	A	SW	BL00239-1	started 24h before daptomycin
5.5A	control	control	standard	4	6.35E+05	1.30E+04	A	SW	BL00239-1	started 24h before daptomycin
6.1A	control	control	cholestyramine	4	5.70E+06	4.65E+06	A	SW	BL00239-1	started 24h before daptomycin
6.2A	control	control	cholestyramine	4	5.00E+00	0.00E+00	A	SW	BL00239-1	started 24h before daptomycin
6.3A	control	control	cholestyramine	4	2.25E+07	2.50E+05	A	SW	BL00239-1	started 24h before daptomycin
6.4A	control	control	cholestyramine	4	1.08E+07	8.40E+04	A	SW	BL00239-1	started 24h before daptomycin
6.5A	control	control	cholestyramine	4	1.12E+07	7.15E+04	A	SW	BL00239-1	started 24h before daptomycin
1.1A	daptomycin	50 mg/kg	standard	6	2.20E+06	1700000	A	SW	BL00239-1	started 24h before daptomycin
1.2A	daptomycin	50 mg/kg	standard	6	3.60E+05	150000	A	SW	BL00239-1	started 24h before daptomycin
1.3A	daptomycin	50 mg/kg	standard	6	2.40E+06	400000	A	SW	BL00239-1	started 24h before daptomycin
1.4A	daptomycin	50 mg/kg	standard	6	3.75E+05	365000	A	SW	BL00239-1	started 24h before daptomycin
1.5A	daptomycin	50 mg/kg	standard	6	2.50E+06	140000	A	SW	BL00239-1	started 24h before daptomycin
2.1A	daptomycin	50 mg/kg	cholestyramine	6	4.50E+06	1400000	A	SW	BL00239-1	started 24h before daptomycin
2.2A	daptomycin	50 mg/kg	cholestyramine	6	2.20E+06	23000	A	SW	BL00239-1	started 24h before daptomycin
2.3A	daptomycin	50 mg/kg	cholestyramine	6	3.40E+06	150000	A	SW	BL00239-1	started 24h before daptomycin
2.4A	daptomycin	50 mg/kg	cholestyramine	6	1.45E+07	3300000	A	SW	BL00239-1	started 24h before daptomycin
2.5A	daptomycin	50 mg/kg	cholestyramine	6	2.00E+06	245000	A	SW	BL00239-1	started 24h before daptomycin
3.1A	daptomycin	200 mg/kg	standard	6	0.00E+00	0	A	SW	BL00239-1	started 24h before daptomycin
3.2A	daptomycin	200 mg/kg	standard	6	4.65E+06	2650000	A	SW	BL00239-1	started 24h before daptomycin
3.3A	daptomycin	200 mg/kg	standard	6	2.10E+03	1350	A	SW	BL00239-1	started 24h before daptomycin
3.4A	daptomycin	200 mg/kg	standard	6	1.80E+05	340000	A	SW	BL00239-1	started 24h before daptomycin
3.5A	daptomycin	200 mg/kg	standard	6	3.00E+01	5	A	SW	BL00239-1	started 24h before daptomycin
4.1A	daptomycin	200 mg/kg	cholestyramine	6	2.60E+05	92500	A	SW	BL00239-1	started 24h before daptomycin
4.2A	daptomycin	200 mg/kg	cholestyramine	6	4.80E+06	2750000	A	SW	BL00239-1	started 24h before daptomycin
4.3A	daptomycin	200 mg/kg	cholestyramine	6	1.60E+06	86000	A	SW	BL00239-1	started 24h before daptomycin
4.4A	daptomycin	200 mg/kg	cholestyramine	6	1.40E+04	18500	A	SW	BL00239-1	started 24h before daptomycin
4.5A	daptomycin	200 mg/kg	cholestyramine	6	2.00E+06	25000	A	SW	BL00239-1	started 24h before daptomycin
5.1A	control	control	standard	6	2.65E+06	29500	A	SW	BL00239-1	started 24h before daptomycin
5.2A	control	control	standard	6	3.50E+06	20000	A	SW	BL00239-1	started 24h before daptomycin
5.3A	control	control	standard	6	5.95E+06	1450	A	SW	BL00239-1	started 24h before daptomycin
5.4A	control	control	standard	6	7.70E+06	3600000	A	SW	BL00239-1	started 24h before daptomycin
5.5A	control	control	standard	6	2.10E+02	0	A	SW	BL00239-1	started 24h before daptomycin
6.1A	control	control	cholestyramine	6	2.40E+05	10000	A	SW	BL00239-1	started 24h before daptomycin
6.2A	control	control	cholestyramine	6	8.50E+01	15	A	SW	BL00239-1	started 24h before daptomycin
6.3A	control	control	cholestyramine	6	8.85E+06	40000	A	SW	BL00239-1	started 24h before daptomycin
6.4A	control	control	cholestyramine	6	7.50E+05	50	A	SW	BL00239-1	started 24h before daptomycin
6.5A	control	control	cholestyramine	6	6.75E+05	135	A	SW	BL00239-1	started 24h before daptomycin
1.1A	daptomycin	50 mg/kg	standard	8	1.85E+04	1.58E+04	A	SW	BL00239-1	started 24h before daptomycin
1.2A	daptomycin	50 mg/kg	standard	8	1.75E+06	1.23E+06	A	SW	BL00239-1	started 24h before daptomycin
1.3A	daptomycin	50 mg/kg	standard	8	2.65E+06	3.58E+05	A	SW	BL00239-1	started 24h before daptomycin
1.4A	daptomycin	50 mg/kg	standard	8	8.90E+05	3.48E+05	A	SW	BL00239-1	started 24h before daptomycin
1.5A	daptomycin	50 mg/kg	standard	8	2.55E+06	5.81E+04	A	SW	BL00239-1	started 24h before daptomycin
2.1A	daptomycin	50 mg/kg	cholestyramine	8	1.70E+06	9.54E+03	A	SW	BL00239-1	started 24h before daptomycin
2.2A	daptomycin	50 mg/kg	cholestyramine	8	1.26E+07	8.75E+04	A	SW	BL00239-1	started 24h before daptomycin
2.3A	daptomycin	50 mg/kg	cholestyramine	8	1.75E+03	3.79E+01	A	SW	BL00239-1	started 24h before daptomycin
2.4A	daptomycin	50 mg/kg	cholestyramine	8	5.55E+06	1.35E+05	A	SW	BL00239-1	started 24h before daptomycin
2.5A	daptomycin	50 mg/kg	cholestyramine	8	1.70E+06	3.85E+02	A	SW	BL00239-1	started 24h before daptomycin
3.1A	daptomycin	200 mg/kg	standard	8	5.00E+00	5.00E+00	A	SW	BL00239-1	started 24h before daptomycin
3.2A	daptomycin	200 mg/kg	standard	8	4.15E+06	4.12E+06	A	SW	BL00239-1	started 24h before daptomycin
3.3A	daptomycin	200 mg/kg	standard	8	5.00E+00	2.15E+02	A	SW	BL00239-1	started 24h before daptomycin
3.4A	daptomycin	200 mg/kg	standard	8	1.95E+06	1.70E+06	A	SW	BL00239-1	started 24h before daptomycin
3.5A	daptomycin	200 mg/kg	standard	8	5.00E+00	5.00E+00	A	SW	BL00239-1	started 24h before daptomycin
4.1A	daptomycin	200 mg/kg	cholestyramine	8	3.50E+06	6.87E+05	A	SW	BL00239-1	started 24h before daptomycin
4.2A	daptomycin	200 mg/kg	cholestyramine	8	2.00E+06	3.76E+05	A	SW	BL00239-1	started 24h before daptomycin
4.3A	daptomycin	200 mg/kg	cholestyramine	8	4.00E+06	4.35E+05	A	SW	BL00239-1	started 24h before daptomycin
4.4A	daptomycin	200 mg/kg	cholestyramine	8	3.10E+06	1.52E+06	A	SW	BL00239-1	started 24h before daptomycin
4.5A	daptomycin	200 mg/kg	cholestyramine	8	2.30E+06	2.74E+04	A	SW	BL00239-1	started 24h before daptomycin
5.1A	control	control	standard	8	1.75E+05	1.50E+01	A	SW	BL00239-1	started 24h before daptomycin
5.2A	control	control	standard	8	3.80E+06	4.10E+04	A	SW	BL00239-1	started 24h before daptomycin
5.3A	control	control	standard	8	1.01E+06	2.70E+02	A	SW	BL00239-1	started 24h before daptomycin
5.4A	control	control	standard	8	8.30E+06	5.15E+04	A	SW	BL00239-1	started 24h before daptomycin
5.5A	control	control	standard	8	1.90E+02	4.50E+01	A	SW	BL00239-1	started 24h before daptomycin
6.1A	control	control	cholestyramine	8	1.90E+06	1.73E+04	A	SW	BL00239-1	started 24h before daptomycin
6.2A	control	control	cholestyramine	8	2.35E+04	5.25E+02	A	SW	BL00239-1	started 24h before daptomycin
6.3A	control	control	cholestyramine	8	3.35E+06	3.75E+04	A	SW	BL00239-1	started 24h before daptomycin
6.4A	control	control	cholestyramine	8	6.85E+05	5.10E+03	A	SW	BL00239-1	started 24h before daptomycin
6.5A	control	control	cholestyramine	8	5.40E+06	1.50E+04	A	SW	BL00239-1	started 24h before daptomycin
1.1A	daptomycin	50 mg/kg	standard	14	3.70E+04	3.84E+04	A	SW	BL00239-1	started 24h before daptomycin
1.2A	daptomycin	50 mg/kg	standard	14	1.25E+05	2.49E+04	A	SW	BL00239-1	started 24h before daptomycin
1.3A	daptomycin	50 mg/kg	standard	14	1.01E+06	1.80E+04	A	SW	BL00239-1	started 24h before daptomycin
1.4A	daptomycin	50 mg/kg	standard	14	1.75E+05	5.23E+04	A	SW	BL00239-1	started 24h before daptomycin
1.5A	daptomycin	50 mg/kg	standard	14	2.90E+05	5.48E+03	A	SW	BL00239-1	started 24h before daptomycin
2.1A	daptomycin	50 mg/kg	cholestyramine	14	6.40E+05	1.12E+03	A	SW	BL00239-1	started 24h before daptomycin
2.2A	daptomycin	50 mg/kg	cholestyramine	14	6.25E+06	2.26E+05	A	SW	BL00239-1	started 24h before daptomycin
2.3A	daptomycin	50 mg/kg	cholestyramine	14	6.00E+05	4.22E+04	A	SW	BL00239-1	started 24h before daptomycin
2.4A	daptomycin	50 mg/kg	cholestyramine	14	4.40E+05	1.47E+04	A	SW	BL00239-1	started 24h before daptomycin
2.5A	daptomycin	50 mg/kg	cholestyramine	14	2.00E+05	4.00E+02	A	SW	BL00239-1	started 24h before daptomycin
3.1A	daptomycin	200 mg/kg	standard	14	7.60E+05	6.26E+05	A	SW	BL00239-1	started 24h before daptomycin
3.2A	daptomycin	200 mg/kg	standard	14	2.80E+04	3.22E+04	A	SW	BL00239-1	started 24h before daptomycin
3.3A	daptomycin	200 mg/kg	standard	14	8.00E+01	3.00E+01	A	SW	BL00239-1	started 24h before daptomycin
3.4A	daptomycin	200 mg/kg	standard	14	2.10E+06	2.49E+06	A	SW	BL00239-1	started 24h before daptomycin
3.5A	daptomycin	200 mg/kg	standard	14	1.05E+06	1.10E+06	A	SW	BL00239-1	started 24h before daptomycin
4.1A	daptomycin	200 mg/kg	cholestyramine	14	1.10E+06	1.09E+06	A	SW	BL00239-1	started 24h before daptomycin
4.2A	daptomycin	200 mg/kg	cholestyramine	14	7.35E+05	3.82E+05	A	SW	BL00239-1	started 24h before daptomycin
4.3A	daptomycin	200 mg/kg	cholestyramine	14	2.90E+05	1.58E+05	A	SW	BL00239-1	started 24h before daptomycin
4.4A	daptomycin	200 mg/kg	cholestyramine	14	6.00E+01	5.00E+01	A	SW	BL00239-1	started 24h before daptomycin
4.5A	daptomycin	200 mg/kg	cholestyramine	14	4.50E+05	5.00E+03	A	SW	BL00239-1	started 24h before daptomycin
5.1A	control	control	standard	14	1.35E+05	1.50E+01	A	SW	BL00239-1	started 24h before daptomycin
5.2A	control	control	standard	14	3.55E+05	1.80E+02	A	SW	BL00239-1	started 24h before daptomycin
5.3A	control	control	standard	14	4.55E+05	1.25E+03	A	SW	BL00239-1	started 24h before daptomycin
5.4A	control	control	standard	14	3.55E+06	2.92E+04	A	SW	BL00239-1	started 24h before daptomycin
5.5A	control	control	standard	14	3.25E+03	9.56E+02	A	SW	BL00239-1	started 24h before daptomycin
6.1A	control	control	cholestyramine	14	1.00E+06	2.05E+04	A	SW	BL00239-1	started 24h before daptomycin
6.2A	control	control	cholestyramine	14	3.30E+06	2.70E+04	A	SW	BL00239-1	started 24h before daptomycin
6.3A	control	control	cholestyramine	14	6.55E+05	9.92E+02	A	SW	BL00239-1	started 24h before daptomycin
6.4A	control	control	cholestyramine	14	2.00E+06	2.12E+04	A	SW	BL00239-1	started 24h before daptomycin
6.5A	control	control	cholestyramine	14	2.00E+06	4.83E+04	A	SW	BL00239-1	started 24h before daptomycin
1.1B	daptomycin	50 mg/kg	standard	1	2.85E+07	1.50E+07	B	B6	BL00239-1	started 24h before daptomycin
1.2B	daptomycin	50 mg/kg	standard	1	3.30E+07	1.35E+06	B	B6	BL00239-1	started 24h before daptomycin
1.3B	daptomycin	50 mg/kg	standard	1	2.55E+07	1.95E+06	B	B6	BL00239-1	started 24h before daptomycin
1.4B	daptomycin	50 mg/kg	standard	1	3.95E+07	9.20E+06	B	B6	BL00239-1	started 24h before daptomycin
1.5B	daptomycin	50 mg/kg	standard	1	2.30E+07	3.00E+05	B	B6	BL00239-1	started 24h before daptomycin
2.1B	daptomycin	50 mg/kg	cholestyramine	1	7.25E+07	1.60E+06	B	B6	BL00239-1	started 24h before daptomycin
2.2B	daptomycin	50 mg/kg	cholestyramine	1	5.00E+07	3.80E+06	B	B6	BL00239-1	started 24h before daptomycin
2.3B	daptomycin	50 mg/kg	cholestyramine	1	1.02E+08	1.75E+06	B	B6	BL00239-1	started 24h before daptomycin
2.4B	daptomycin	50 mg/kg	cholestyramine	1	4.15E+07	1.35E+06	B	B6	BL00239-1	started 24h before daptomycin
2.5B	daptomycin	50 mg/kg	cholestyramine	1	3.35E+07	6.90E+05	B	B6	BL00239-1	started 24h before daptomycin
3.1B	daptomycin	200 mg/kg	standard	1	4.85E+07	2.95E+06	B	B6	BL00239-1	started 24h before daptomycin
3.2B	daptomycin	200 mg/kg	standard	1	3.50E+07	1.20E+06	B	B6	BL00239-1	started 24h before daptomycin
3.3B	daptomycin	200 mg/kg	standard	1	7.55E+05	2.05E+04	B	B6	BL00239-1	started 24h before daptomycin
3.4B	daptomycin	200 mg/kg	standard	1	2.20E+07	3.70E+05	B	B6	BL00239-1	started 24h before daptomycin
3.5B	daptomycin	200 mg/kg	standard	1	5.40E+07	4.35E+06	B	B6	BL00239-1	started 24h before daptomycin
4.1B	daptomycin	200 mg/kg	cholestyramine	1	5.45E+07	6.15E+06	B	B6	BL00239-1	started 24h before daptomycin
4.2B	daptomycin	200 mg/kg	cholestyramine	1	8.60E+07	4.20E+06	B	B6	BL00239-1	started 24h before daptomycin
4.3B	daptomycin	200 mg/kg	cholestyramine	1	4.85E+07	1.25E+06	B	B6	BL00239-1	started 24h before daptomycin
4.4B	daptomycin	200 mg/kg	cholestyramine	1	1.29E+08	1.90E+06	B	B6	BL00239-1	started 24h before daptomycin
4.5B	daptomycin	200 mg/kg	cholestyramine	1	4.15E+07	4.95E+06	B	B6	BL00239-1	started 24h before daptomycin
5.1B	control	control	standard	1	4.50E+07	4.40E+06	B	B6	BL00239-1	started 24h before daptomycin
5.2B	control	control	standard	1	5.85E+07	2.60E+06	B	B6	BL00239-1	started 24h before daptomycin
5.3B	control	control	standard	1	4.35E+07	3.15E+06	B	B6	BL00239-1	started 24h before daptomycin
5.4B	control	control	standard	1	2.90E+07	1.50E+07	B	B6	BL00239-1	started 24h before daptomycin
5.5B	control	control	standard	1	4.75E+07	5.20E+06	B	B6	BL00239-1	started 24h before daptomycin
6.1B	control	control	cholestyramine	1	9.25E+07	2.85E+07	B	B6	BL00239-1	started 24h before daptomycin
6.2B	control	control	cholestyramine	1	5.80E+07	4.80E+07	B	B6	BL00239-1	started 24h before daptomycin
6.3B	control	control	cholestyramine	1	7.75E+07	2.50E+07	B	B6	BL00239-1	started 24h before daptomycin
6.4B	control	control	cholestyramine	1	5.50E+07	4.00E+06	B	B6	BL00239-1	started 24h before daptomycin
6.5B	control	control	cholestyramine	1	3.25E+07	1.25E+06	B	B6	BL00239-1	started 24h before daptomycin
1.1B	daptomycin	50 mg/kg	standard	2	7.05E+07	2.75E+07	B	B6	BL00239-1	started 24h before daptomycin
1.2B	daptomycin	50 mg/kg	standard	2	1.18E+04	1.58E+03	B	B6	BL00239-1	started 24h before daptomycin
1.3B	daptomycin	50 mg/kg	standard	2	8.75E+07	2.00E+06	B	B6	BL00239-1	started 24h before daptomycin
1.4B	daptomycin	50 mg/kg	standard	2	2.40E+07	1.85E+06	B	B6	BL00239-1	started 24h before daptomycin
1.5B	daptomycin	50 mg/kg	standard	2	1.80E+07	1.25E+06	B	B6	BL00239-1	started 24h before daptomycin
2.1B	daptomycin	50 mg/kg	cholestyramine	2	1.01E+08	2.05E+06	B	B6	BL00239-1	started 24h before daptomycin
2.2B	daptomycin	50 mg/kg	cholestyramine	2	1.27E+08	4.30E+06	B	B6	BL00239-1	started 24h before daptomycin
2.3B	daptomycin	50 mg/kg	cholestyramine	2	3.70E+07	1.25E+06	B	B6	BL00239-1	started 24h before daptomycin
2.4B	daptomycin	50 mg/kg	cholestyramine	2	3.30E+07	5.35E+05	B	B6	BL00239-1	started 24h before daptomycin
2.5B	daptomycin	50 mg/kg	cholestyramine	2	9.50E+06	8.70E+05	B	B6	BL00239-1	started 24h before daptomycin
3.1B	daptomycin	200 mg/kg	standard	2	1.10E+07	1.90E+06	B	B6	BL00239-1	started 24h before daptomycin
3.2B	daptomycin	200 mg/kg	standard	2	4.30E+07	3.60E+06	B	B6	BL00239-1	started 24h before daptomycin
3.3B	daptomycin	200 mg/kg	standard	2	2.65E+07	6.85E+05	B	B6	BL00239-1	started 24h before daptomycin
3.4B	daptomycin	200 mg/kg	standard	2	0.00E+00	1.00E+01	B	B6	BL00239-1	started 24h before daptomycin
3.5B	daptomycin	200 mg/kg	standard	2	9.75E+06	7.50E+04	B	B6	BL00239-1	started 24h before daptomycin
4.1B	daptomycin	200 mg/kg	cholestyramine	2	2.30E+07	3.80E+06	B	B6	BL00239-1	started 24h before daptomycin
4.2B	daptomycin	200 mg/kg	cholestyramine	2	5.80E+07	1.80E+06	B	B6	BL00239-1	started 24h before daptomycin
4.3B	daptomycin	200 mg/kg	cholestyramine	2	1.24E+08	1.21E+06	B	B6	BL00239-1	started 24h before daptomycin
4.4B	daptomycin	200 mg/kg	cholestyramine	2	3.55E+07	8.30E+05	B	B6	BL00239-1	started 24h before daptomycin
4.5B	daptomycin	200 mg/kg	cholestyramine	2	6.15E+07	2.45E+06	B	B6	BL00239-1	started 24h before daptomycin
5.1B	control	control	standard	2	1.48E+08	5.15E+06	B	B6	BL00239-1	started 24h before daptomycin
5.2B	control	control	standard	2	5.85E+07	2.50E+06	B	B6	BL00239-1	started 24h before daptomycin
5.3B	control	control	standard	2	2.05E+07	5.80E+05	B	B6	BL00239-1	started 24h before daptomycin
5.4B	control	control	standard	2	3.70E+07	1.22E+06	B	B6	BL00239-1	started 24h before daptomycin
5.5B	control	control	standard	2	6.15E+07	1.45E+06	B	B6	BL00239-1	started 24h before daptomycin
6.1B	control	control	cholestyramine	2	7.15E+07	4.95E+06	B	B6	BL00239-1	started 24h before daptomycin
6.2B	control	control	cholestyramine	2	6.00E+07	3.20E+06	B	B6	BL00239-1	started 24h before daptomycin
6.3B	control	control	cholestyramine	2	8.70E+07	2.35E+07	B	B6	BL00239-1	started 24h before daptomycin
6.4B	control	control	cholestyramine	2	3.80E+07	1.55E+06	B	B6	BL00239-1	started 24h before daptomycin
6.5B	control	control	cholestyramine	2	1.35E+06	4.30E+05	B	B6	BL00239-1	started 24h before daptomycin
1.1B	daptomycin	50 mg/kg	standard	4	3.35E+03	1.06E+03	B	B6	BL00239-1	started 24h before daptomycin
1.2B	daptomycin	50 mg/kg	standard	4	2.25E+03	1.30E+03	B	B6	BL00239-1	started 24h before daptomycin
1.3B	daptomycin	50 mg/kg	standard	4	9.20E+06	2.75E+06	B	B6	BL00239-1	started 24h before daptomycin
1.4B	daptomycin	50 mg/kg	standard	4	5.00E+05	1.70E+05	B	B6	BL00239-1	started 24h before daptomycin
1.5B	daptomycin	50 mg/kg	standard	4	1.45E+04	2.25E+04	B	B6	BL00239-1	started 24h before daptomycin
2.1B	daptomycin	50 mg/kg	cholestyramine	4	7.00E+07	5.70E+05	B	B6	BL00239-1	started 24h before daptomycin
2.2B	daptomycin	50 mg/kg	cholestyramine	4	3.80E+07	3.00E+06	B	B6	BL00239-1	started 24h before daptomycin
2.3B	daptomycin	50 mg/kg	cholestyramine	4	2.95E+07	1.80E+06	B	B6	BL00239-1	started 24h before daptomycin
2.4B	daptomycin	50 mg/kg	cholestyramine	4	2.50E+01	5.00E+00	B	B6	BL00239-1	started 24h before daptomycin
2.5B	daptomycin	50 mg/kg	cholestyramine	4	8.00E+03	1.25E+03	B	B6	BL00239-1	started 24h before daptomycin
3.1B	daptomycin	200 mg/kg	standard	4	3.30E+05	5.35E+05	B	B6	BL00239-1	started 24h before daptomycin
3.2B	daptomycin	200 mg/kg	standard	4	5.50E+06	6.30E+06	B	B6	BL00239-1	started 24h before daptomycin
3.3B	daptomycin	200 mg/kg	standard	4	4.35E+06	3.40E+06	B	B6	BL00239-1	started 24h before daptomycin
3.4B	daptomycin	200 mg/kg	standard	4	4.40E+05	4.70E+05	B	B6	BL00239-1	started 24h before daptomycin
3.5B	daptomycin	200 mg/kg	standard	4	5.35E+06	4.50E+06	B	B6	BL00239-1	started 24h before daptomycin
4.1B	daptomycin	200 mg/kg	cholestyramine	4	1.50E+07	1.55E+07	B	B6	BL00239-1	started 24h before daptomycin
4.2B	daptomycin	200 mg/kg	cholestyramine	4	1.70E+07	7.15E+06	B	B6	BL00239-1	started 24h before daptomycin
4.3B	daptomycin	200 mg/kg	cholestyramine	4	5.40E+07	5.00E+07	B	B6	BL00239-1	started 24h before daptomycin
4.4B	daptomycin	200 mg/kg	cholestyramine	4	5.95E+06	5.60E+06	B	B6	BL00239-1	started 24h before daptomycin
4.5B	daptomycin	200 mg/kg	cholestyramine	4	1.00E+03	5.65E+02	B	B6	BL00239-1	started 24h before daptomycin
5.1B	control	control	standard	4	3.80E+07	7.55E+06	B	B6	BL00239-1	started 24h before daptomycin
5.2B	control	control	standard	4	5.20E+07	1.70E+07	B	B6	BL00239-1	started 24h before daptomycin
5.3B	control	control	standard	4	1.17E+07	4.30E+06	B	B6	BL00239-1	started 24h before daptomycin
5.4B	control	control	standard	4	6.10E+06	2.40E+06	B	B6	BL00239-1	started 24h before daptomycin
5.5B	control	control	standard	4	6.15E+06	7.20E+06	B	B6	BL00239-1	started 24h before daptomycin
6.1B	control	control	cholestyramine	4	3.55E+07	3.85E+07	B	B6	BL00239-1	started 24h before daptomycin
6.2B	control	control	cholestyramine	4	5.80E+02	4.20E+02	B	B6	BL00239-1	started 24h before daptomycin
6.3B	control	control	cholestyramine	4	4.35E+07	2.40E+07	B	B6	BL00239-1	started 24h before daptomycin
6.4B	control	control	cholestyramine	4	4.50E+07	1.50E+06	B	B6	BL00239-1	started 24h before daptomycin
6.5B	control	control	cholestyramine	4	6.70E+03	3.50E+03	B	B6	BL00239-1	started 24h before daptomycin
1.1B	daptomycin	50 mg/kg	standard	6	2.50E+07	5.05E+06	B	B6	BL00239-1	started 24h before daptomycin
1.2B	daptomycin	50 mg/kg	standard	6	4.35E+06	1.25E+07	B	B6	BL00239-1	started 24h before daptomycin
1.3B	daptomycin	50 mg/kg	standard	6	5.40E+06	1.20E+07	B	B6	BL00239-1	started 24h before daptomycin
1.4B	daptomycin	50 mg/kg	standard	6	1.80E+07	2.40E+07	B	B6	BL00239-1	started 24h before daptomycin
1.5B	daptomycin	50 mg/kg	standard	6	1.45E+05	1.65E+03	B	B6	BL00239-1	started 24h before daptomycin
2.1B	daptomycin	50 mg/kg	cholestyramine	6	4.50E+07	2.10E+03	B	B6	BL00239-1	started 24h before daptomycin
2.2B	daptomycin	50 mg/kg	cholestyramine	6	5.90E+06	2.00E+04	B	B6	BL00239-1	started 24h before daptomycin
2.3B	daptomycin	50 mg/kg	cholestyramine	6	1.75E+07	1.50E+06	B	B6	BL00239-1	started 24h before daptomycin
2.4B	daptomycin	50 mg/kg	cholestyramine	6	8.60E+05	4.05E+04	B	B6	BL00239-1	started 24h before daptomycin
2.5B	daptomycin	50 mg/kg	cholestyramine	6	1.70E+04	4.05E+02	B	B6	BL00239-1	started 24h before daptomycin
3.1B	daptomycin	200 mg/kg	standard	6	1.44E+07	4.85E+06	B	B6	BL00239-1	started 24h before daptomycin
3.2B	daptomycin	200 mg/kg	standard	6	5.35E+03	5.05E+03	B	B6	BL00239-1	started 24h before daptomycin
3.3B	daptomycin	200 mg/kg	standard	6	5.45E+02	7.50E+01	B	B6	BL00239-1	started 24h before daptomycin
3.4B	daptomycin	200 mg/kg	standard	6	4.70E+05	5.15E+05	B	B6	BL00239-1	started 24h before daptomycin
3.5B	daptomycin	200 mg/kg	standard	6	6.15E+05	4.10E+05	B	B6	BL00239-1	started 24h before daptomycin
4.1B	daptomycin	200 mg/kg	cholestyramine	6	5.00E+06	9.50E+05	B	B6	BL00239-1	started 24h before daptomycin
4.2B	daptomycin	200 mg/kg	cholestyramine	6	6.95E+05	1.95E+05	B	B6	BL00239-1	started 24h before daptomycin
4.3B	daptomycin	200 mg/kg	cholestyramine	6	2.10E+05	9.50E+04	B	B6	BL00239-1	started 24h before daptomycin
4.4B	daptomycin	200 mg/kg	cholestyramine	6	1.08E+06	9.15E+05	B	B6	BL00239-1	started 24h before daptomycin
4.5B	daptomycin	200 mg/kg	cholestyramine	6	0.00E+00	0.00E+00	B	B6	BL00239-1	started 24h before daptomycin
5.1B	control	control	standard	6	4.15E+07	8.75E+05	B	B6	BL00239-1	started 24h before daptomycin
5.2B	control	control	standard	6	3.25E+07	3.35E+05	B	B6	BL00239-1	started 24h before daptomycin
5.3B	control	control	standard	6	2.97E+07	4.05E+05	B	B6	BL00239-1	started 24h before daptomycin
5.4B	control	control	standard	6	2.10E+07	5.10E+05	B	B6	BL00239-1	started 24h before daptomycin
5.5B	control	control	standard	6	2.40E+07	3.00E+05	B	B6	BL00239-1	started 24h before daptomycin
6.1B	control	control	cholestyramine	6	2.40E+07	4.05E+06	B	B6	BL00239-1	started 24h before daptomycin
6.2B	control	control	cholestyramine	6	1.17E+03	5.00E+00	B	B6	BL00239-1	started 24h before daptomycin
6.3B	control	control	cholestyramine	6	1.65E+02	2.00E+01	B	B6	BL00239-1	started 24h before daptomycin
6.4B	control	control	cholestyramine	6	2.80E+07	1.65E+05	B	B6	BL00239-1	started 24h before daptomycin
6.5B	control	control	cholestyramine	6	5.45E+04	2.55E+03	B	B6	BL00239-1	started 24h before daptomycin
1.1B	daptomycin	50 mg/kg	standard	8	2.90E+07	9.89E+06	B	B6	BL00239-1	started 24h before daptomycin
1.2B	daptomycin	50 mg/kg	standard	8	1.95E+07	1.72E+07	B	B6	BL00239-1	started 24h before daptomycin
1.3B	daptomycin	50 mg/kg	standard	8	4.95E+07	4.32E+07	B	B6	BL00239-1	started 24h before daptomycin
1.4B	daptomycin	50 mg/kg	standard	8	1.45E+07	1.04E+07	B	B6	BL00239-1	started 24h before daptomycin
1.5B	daptomycin	50 mg/kg	standard	8	5.45E+06	4.21E+04	B	B6	BL00239-1	started 24h before daptomycin
2.1B	daptomycin	50 mg/kg	cholestyramine	8	4.70E+07	1.54E+05	B	B6	BL00239-1	started 24h before daptomycin
2.2B	daptomycin	50 mg/kg	cholestyramine	8	3.45E+07	3.18E+05	B	B6	BL00239-1	started 24h before daptomycin
2.3B	daptomycin	50 mg/kg	cholestyramine	8	1.90E+07	1.90E+05	B	B6	BL00239-1	started 24h before daptomycin
2.4B	daptomycin	50 mg/kg	cholestyramine	8	2.10E+05	3.38E+04	B	B6	BL00239-1	started 24h before daptomycin
2.5B	daptomycin	50 mg/kg	cholestyramine	8	1.10E+06	6.91E+03	B	B6	BL00239-1	started 24h before daptomycin
3.1B	daptomycin	200 mg/kg	standard	8	1.50E+07	1.08E+07	B	B6	BL00239-1	started 24h before daptomycin
3.2B	daptomycin	200 mg/kg	standard	8	1.90E+07	2.32E+07	B	B6	BL00239-1	started 24h before daptomycin
3.3B	daptomycin	200 mg/kg	standard	8	1.15E+03	2.12E+02	B	B6	BL00239-1	started 24h before daptomycin
3.4B	daptomycin	200 mg/kg	standard	8	2.20E+07	2.45E+07	B	B6	BL00239-1	started 24h before daptomycin
3.5B	daptomycin	200 mg/kg	standard	8	6.30E+06	7.09E+06	B	B6	BL00239-1	started 24h before daptomycin
4.1B	daptomycin	200 mg/kg	cholestyramine	8	1.90E+07	7.29E+06	B	B6	BL00239-1	started 24h before daptomycin
4.2B	daptomycin	200 mg/kg	cholestyramine	8	2.40E+05	1.29E+05	B	B6	BL00239-1	started 24h before daptomycin
4.3B	daptomycin	200 mg/kg	cholestyramine	8	2.70E+07	4.25E+06	B	B6	BL00239-1	started 24h before daptomycin
4.4B	daptomycin	200 mg/kg	cholestyramine	8	5.65E+04	3.15E+04	B	B6	BL00239-1	started 24h before daptomycin
4.5B	daptomycin	200 mg/kg	cholestyramine	8	4.10E+02	2.83E+01	B	B6	BL00239-1	started 24h before daptomycin
5.1B	control	control	standard	8	3.80E+07	5.46E+05	B	B6	BL00239-1	started 24h before daptomycin
5.2B	control	control	standard	8	3.90E+07	7.11E+05	B	B6	BL00239-1	started 24h before daptomycin
5.3B	control	control	standard	8	5.55E+06	6.75E+04	B	B6	BL00239-1	started 24h before daptomycin
5.4B	control	control	standard	8	4.35E+07	3.31E+05	B	B6	BL00239-1	started 24h before daptomycin
5.5B	control	control	standard	8	1.60E+07	1.23E+05	B	B6	BL00239-1	started 24h before daptomycin
6.1B	control	control	cholestyramine	8	8.95E+07	1.60E+06	B	B6	BL00239-1	started 24h before daptomycin
6.2B	control	control	cholestyramine	8	2.75E+05	1.69E+05	B	B6	BL00239-1	started 24h before daptomycin
6.3B	control	control	cholestyramine	8	1.90E+06	5.85E+05	B	B6	BL00239-1	started 24h before daptomycin
6.4B	control	control	cholestyramine	8	2.65E+07	2.26E+05	B	B6	BL00239-1	started 24h before daptomycin
6.5B	control	control	cholestyramine	8	1.80E+03	1.31E+01	B	B6	BL00239-1	started 24h before daptomycin
1.1B	daptomycin	50 mg/kg	standard	14	3.65E+07	2.80E+06	B	B6	BL00239-1	started 24h before daptomycin
1.2B	daptomycin	50 mg/kg	standard	14	2.25E+07	2.58E+07	B	B6	BL00239-1	started 24h before daptomycin
1.3B	daptomycin	50 mg/kg	standard	14	3.90E+07	2.97E+07	B	B6	BL00239-1	started 24h before daptomycin
1.4B	daptomycin	50 mg/kg	standard	14	2.10E+07	1.31E+07	B	B6	BL00239-1	started 24h before daptomycin
1.5B	daptomycin	50 mg/kg	standard	14	2.15E+06	6.83E+05	B	B6	BL00239-1	started 24h before daptomycin
2.1B	daptomycin	50 mg/kg	cholestyramine	14	2.30E+07	3.08E+04	B	B6	BL00239-1	started 24h before daptomycin
2.2B	daptomycin	50 mg/kg	cholestyramine	14	4.90E+07	2.67E+05	B	B6	BL00239-1	started 24h before daptomycin
2.3B	daptomycin	50 mg/kg	cholestyramine	14	1.35E+03	2.76E+02	B	B6	BL00239-1	started 24h before daptomycin
2.4B	daptomycin	50 mg/kg	cholestyramine	14	2.35E+05	1.98E+05	B	B6	BL00239-1	started 24h before daptomycin
2.5B	daptomycin	50 mg/kg	cholestyramine	14	4.85E+05	1.90E+03	B	B6	BL00239-1	started 24h before daptomycin
3.1B	daptomycin	200 mg/kg	standard	14	3.80E+07	1.87E+07	B	B6	BL00239-1	started 24h before daptomycin
3.2B	daptomycin	200 mg/kg	standard	14	3.65E+07	4.57E+07	B	B6	BL00239-1	started 24h before daptomycin
3.3B	daptomycin	200 mg/kg	standard	14	6.35E+06	5.58E+06	B	B6	BL00239-1	started 24h before daptomycin
3.4B	daptomycin	200 mg/kg	standard	14	1.65E+07	1.55E+07	B	B6	BL00239-1	started 24h before daptomycin
3.5B	daptomycin	200 mg/kg	standard	14	1.23E+07	8.53E+06	B	B6	BL00239-1	started 24h before daptomycin
4.1B	daptomycin	200 mg/kg	cholestyramine	14	2.55E+07	1.38E+07	B	B6	BL00239-1	started 24h before daptomycin
4.2B	daptomycin	200 mg/kg	cholestyramine	14	1.35E+05	1.38E+05	B	B6	BL00239-1	started 24h before daptomycin
4.3B	daptomycin	200 mg/kg	cholestyramine	14	2.15E+07	5.58E+06	B	B6	BL00239-1	started 24h before daptomycin
4.4B	daptomycin	200 mg/kg	cholestyramine	14	1.19E+07	9.02E+06	B	B6	BL00239-1	started 24h before daptomycin
4.5B	daptomycin	200 mg/kg	cholestyramine	14	4.00E+01	4.00E+01	B	B6	BL00239-1	started 24h before daptomycin
5.1B	control	control	standard	14	2.65E+06	4.60E+03	B	B6	BL00239-1	started 24h before daptomycin
5.2B	control	control	standard	14	4.75E+06	3.42E+04	B	B6	BL00239-1	started 24h before daptomycin
5.3B	control	control	standard	14	5.45E+06	2.80E+04	B	B6	BL00239-1	started 24h before daptomycin
5.4B	control	control	standard	14	4.75E+06	4.75E+04	B	B6	BL00239-1	started 24h before daptomycin
5.5B	control	control	standard	14	1.50E+06	5.42E+03	B	B6	BL00239-1	started 24h before daptomycin
6.1B	control	control	cholestyramine	14	1.96E+08	1.25E+06	B	B6	BL00239-1	started 24h before daptomycin
6.2B	control	control	cholestyramine	14	7.95E+05	1.15E+06	B	B6	BL00239-1	started 24h before daptomycin
6.3B	control	control	cholestyramine	14	2.30E+07	1.14E+07	B	B6	BL00239-1	started 24h before daptomycin
6.4B	control	control	cholestyramine	14	2.45E+07	1.76E+05	B	B6	BL00239-1	started 24h before daptomycin
6.5B	control	control	cholestyramine	14	1.32E+03	5.00E+00	B	B6	BL00239-1	started 24h before daptomycin
1.1C	control	control	standard	1	1.22E+07	3.20E+04	C	SW	PR00708-14	started 24h before daptomycin
1.2C	control	control	standard	1	1.50E+07	4.05E+03	C	SW	PR00708-14	started 24h before daptomycin
1.3C	control	control	standard	1	2.20E+05	1.45E+02	C	SW	PR00708-14	started 24h before daptomycin
1.4C	control	control	standard	1	4.90E+07	2.25E+04	C	SW	PR00708-14	started 24h before daptomycin
1.5C	control	control	standard	1	2.80E+06	2.10E+03	C	SW	PR00708-14	started 24h before daptomycin
2.1C	control	control	cholestyramine	1	1.65E+07	6.00E+03	C	SW	PR00708-14	started 24h before daptomycin
2.2C	control	control	cholestyramine	1	3.30E+07	3.95E+04	C	SW	PR00708-14	started 24h before daptomycin
2.3C	control	control	cholestyramine	1	6.70E+04	1.05E+02	C	SW	PR00708-14	started 24h before daptomycin
2.4C	control	control	cholestyramine	1	2.75E+07	3.65E+04	C	SW	PR00708-14	started 24h before daptomycin
2.5C	control	control	cholestyramine	1	2.36E+07	1.25E+04	C	SW	PR00708-14	started 24h before daptomycin
3.1C	daptomycin	50 mg/kg	standard	1	1.50E+07	2.00E+04	C	SW	PR00708-14	started 24h before daptomycin
3.2C	daptomycin	50 mg/kg	standard	1	1.30E+07	2.50E+04	C	SW	PR00708-14	started 24h before daptomycin
3.3C	daptomycin	50 mg/kg	standard	1	9.35E+05	1.60E+03	C	SW	PR00708-14	started 24h before daptomycin
3.4C	daptomycin	50 mg/kg	standard	1	9.90E+06	6.75E+03	C	SW	PR00708-14	started 24h before daptomycin
3.5C	daptomycin	50 mg/kg	standard	1	9.05E+06	1.40E+04	C	SW	PR00708-14	started 24h before daptomycin
4.1C	daptomycin	50 mg/kg	cholestyramine	1	3.95E+07	3.15E+04	C	SW	PR00708-14	started 24h before daptomycin
4.2C	daptomycin	50 mg/kg	cholestyramine	1	3.40E+07	4.35E+04	C	SW	PR00708-14	started 24h before daptomycin
4.3C	daptomycin	50 mg/kg	cholestyramine	1	3.80E+06	2.15E+03	C	SW	PR00708-14	started 24h before daptomycin
4.4C	daptomycin	50 mg/kg	cholestyramine	1	7.60E+07	4.70E+04	C	SW	PR00708-14	started 24h before daptomycin
4.5C	daptomycin	50 mg/kg	cholestyramine	1	3.85E+07	2.65E+04	C	SW	PR00708-14	started 24h before daptomycin
5.1C	daptomycin	100 mg/kg	standard	1	4.00E+07	1.00E+06	C	SW	PR00708-14	started 24h before daptomycin
5.2C	daptomycin	100 mg/kg	standard	1	3.20E+07	1.75E+05	C	SW	PR00708-14	started 24h before daptomycin
5.3C	daptomycin	100 mg/kg	standard	1	1.70E+04	5.00E+00	C	SW	PR00708-14	started 24h before daptomycin
5.4C	daptomycin	100 mg/kg	standard	1	5.60E+07	5.80E+04	C	SW	PR00708-14	started 24h before daptomycin
5.5C	daptomycin	100 mg/kg	standard	1	6.60E+06	2.65E+04	C	SW	PR00708-14	started 24h before daptomycin
6.1C	daptomycin	100 mg/kg	cholestyramine	1	6.25E+07	6.90E+04	C	SW	PR00708-14	started 24h before daptomycin
6.2C	daptomycin	100 mg/kg	cholestyramine	1	5.20E+07	9.50E+04	C	SW	PR00708-14	started 24h before daptomycin
6.3C	daptomycin	100 mg/kg	cholestyramine	1	5.70E+07	7.15E+04	C	SW	PR00708-14	started 24h before daptomycin
6.4C	daptomycin	100 mg/kg	cholestyramine	1	4.30E+07	6.30E+04	C	SW	PR00708-14	started 24h before daptomycin
6.5C	daptomycin	100 mg/kg	cholestyramine	1	2.00E+07	6.00E+04	C	SW	PR00708-14	started 24h before daptomycin
7.1C	daptomycin	150 mg/kg	standard	1	7.15E+06	2.70E+04	C	SW	PR00708-14	started 24h before daptomycin
7.2C	daptomycin	150 mg/kg	standard	1	2.75E+07	4.95E+04	C	SW	PR00708-14	started 24h before daptomycin
7.3C	daptomycin	150 mg/kg	standard	1	2.80E+07	4.70E+04	C	SW	PR00708-14	started 24h before daptomycin
7.4C	daptomycin	150 mg/kg	standard	1	1.20E+07	2.65E+04	C	SW	PR00708-14	started 24h before daptomycin
7.5C	daptomycin	150 mg/kg	standard	1	6.45E+06	2.05E+04	C	SW	PR00708-14	started 24h before daptomycin
8.1C	daptomycin	150 mg/kg	cholestyramine	1	8.40E+06	2.25E+04	C	SW	PR00708-14	started 24h before daptomycin
8.2C	daptomycin	150 mg/kg	cholestyramine	1	3.90E+07	8.50E+04	C	SW	PR00708-14	started 24h before daptomycin
8.3C	daptomycin	150 mg/kg	cholestyramine	1	9.40E+07	2.40E+05	C	SW	PR00708-14	started 24h before daptomycin
8.4C	daptomycin	150 mg/kg	cholestyramine	1	8.75E+06	6.30E+03	C	SW	PR00708-14	started 24h before daptomycin
8.5C	daptomycin	150 mg/kg	cholestyramine	1	3.25E+07	1.35E+05	C	SW	PR00708-14	started 24h before daptomycin
9.1C	daptomycin	200 mg/kg	standard	1	4.85E+07	6.55E+04	C	SW	PR00708-14	started 24h before daptomycin
9.2C	daptomycin	200 mg/kg	standard	1	3.45E+07	3.50E+04	C	SW	PR00708-14	started 24h before daptomycin
9.3C	daptomycin	200 mg/kg	standard	1	3.55E+07	3.45E+04	C	SW	PR00708-14	started 24h before daptomycin
9.4C	daptomycin	200 mg/kg	standard	1	2.10E+07	3.80E+04	C	SW	PR00708-14	started 24h before daptomycin
9.5C	daptomycin	200 mg/kg	standard	1	2.10E+06	1.80E+04	C	SW	PR00708-14	started 24h before daptomycin
10.1C	daptomycin	200 mg/kg	cholestyramine	1	9.10E+07	8.60E+04	C	SW	PR00708-14	started 24h before daptomycin
10.2C	daptomycin	200 mg/kg	cholestyramine	1	3.40E+07	3.75E+04	C	SW	PR00708-14	started 24h before daptomycin
10.3C	daptomycin	200 mg/kg	cholestyramine	1	5.60E+07	1.45E+05	C	SW	PR00708-14	started 24h before daptomycin
10.4C	daptomycin	200 mg/kg	cholestyramine	1	2.95E+07	1.95E+04	C	SW	PR00708-14	started 24h before daptomycin
10.5C	daptomycin	200 mg/kg	cholestyramine	1	6.70E+05	8.70E+02	C	SW	PR00708-14	started 24h before daptomycin
1.1C	control	control	standard	2	1.60E+07	1.70E+04	C	SW	PR00708-14	started 24h before daptomycin
1.2C	control	control	standard	2	1.70E+07	2.05E+03	C	SW	PR00708-14	started 24h before daptomycin
1.3C	control	control	standard	2	9.25E+02	0.00E+00	C	SW	PR00708-14	started 24h before daptomycin
1.4C	control	control	standard	2	5.10E+07	2.20E+04	C	SW	PR00708-14	started 24h before daptomycin
1.5C	control	control	standard	2	4.60E+04	1.00E+01	C	SW	PR00708-14	started 24h before daptomycin
2.1C	control	control	cholestyramine	2	5.95E+07	1.80E+04	C	SW	PR00708-14	started 24h before daptomycin
2.2C	control	control	cholestyramine	2	2.05E+07	1.70E+04	C	SW	PR00708-14	started 24h before daptomycin
2.3C	control	control	cholestyramine	2	2.35E+03	0.00E+00	C	SW	PR00708-14	started 24h before daptomycin
2.4C	control	control	cholestyramine	2	9.75E+07	5.25E+04	C	SW	PR00708-14	started 24h before daptomycin
2.5C	control	control	cholestyramine	2	5.60E+07	2.00E+04	C	SW	PR00708-14	started 24h before daptomycin
3.1C	daptomycin	50 mg/kg	standard	2	9.30E+06	1.90E+04	C	SW	PR00708-14	started 24h before daptomycin
3.2C	daptomycin	50 mg/kg	standard	2	5.55E+06	3.40E+03	C	SW	PR00708-14	started 24h before daptomycin
3.3C	daptomycin	50 mg/kg	standard	2	1.75E+04	1.50E+01	C	SW	PR00708-14	started 24h before daptomycin
3.4C	daptomycin	50 mg/kg	standard	2	2.45E+07	1.30E+04	C	SW	PR00708-14	started 24h before daptomycin
3.5C	daptomycin	50 mg/kg	standard	2	4.20E+06	1.25E+04	C	SW	PR00708-14	started 24h before daptomycin
4.1C	daptomycin	50 mg/kg	cholestyramine	2	1.55E+07	3.80E+04	C	SW	PR00708-14	started 24h before daptomycin
4.2C	daptomycin	50 mg/kg	cholestyramine	2	2.60E+07	2.70E+04	C	SW	PR00708-14	started 24h before daptomycin
4.3C	daptomycin	50 mg/kg	cholestyramine	2	7.95E+04	5.00E+00	C	SW	PR00708-14	started 24h before daptomycin
4.4C	daptomycin	50 mg/kg	cholestyramine	2	1.41E+06	5.40E+02	C	SW	PR00708-14	started 24h before daptomycin
4.5C	daptomycin	50 mg/kg	cholestyramine	2	2.65E+07	2.50E+04	C	SW	PR00708-14	started 24h before daptomycin
5.1C	daptomycin	100 mg/kg	standard	2	1.25E+04	1.55E+02	C	SW	PR00708-14	started 24h before daptomycin
5.2C	daptomycin	100 mg/kg	standard	2	2.25E+04	2.15E+03	C	SW	PR00708-14	started 24h before daptomycin
5.3C	daptomycin	100 mg/kg	standard	2	6.00E+01	0.00E+00	C	SW	PR00708-14	started 24h before daptomycin
5.4C	daptomycin	100 mg/kg	standard	2	7.15E+05	8.25E+03	C	SW	PR00708-14	started 24h before daptomycin
5.5C	daptomycin	100 mg/kg	standard	2	4.55E+06	1.85E+04	C	SW	PR00708-14	started 24h before daptomycin
6.1C	daptomycin	100 mg/kg	cholestyramine	2	2.80E+05	3.10E+02	C	SW	PR00708-14	started 24h before daptomycin
6.2C	daptomycin	100 mg/kg	cholestyramine	2	6.65E+07	8.10E+04	C	SW	PR00708-14	started 24h before daptomycin
6.3C	daptomycin	100 mg/kg	cholestyramine	2	6.50E+07	1.35E+05	C	SW	PR00708-14	started 24h before daptomycin
6.4C	daptomycin	100 mg/kg	cholestyramine	2	3.80E+07	5.90E+04	C	SW	PR00708-14	started 24h before daptomycin
6.5C	daptomycin	100 mg/kg	cholestyramine	2	1.25E+07	5.60E+04	C	SW	PR00708-14	started 24h before daptomycin
7.1C	daptomycin	150 mg/kg	standard	2	7.00E+05	5.25E+02	C	SW	PR00708-14	started 24h before daptomycin
7.2C	daptomycin	150 mg/kg	standard	2	2.25E+02	9.00E+01	C	SW	PR00708-14	started 24h before daptomycin
7.3C	daptomycin	150 mg/kg	standard	2	9.05E+06	2.80E+04	C	SW	PR00708-14	started 24h before daptomycin
7.4C	daptomycin	150 mg/kg	standard	2	7.65E+04	1.25E+03	C	SW	PR00708-14	started 24h before daptomycin
7.5C	daptomycin	150 mg/kg	standard	2	2.80E+03	1.90E+02	C	SW	PR00708-14	started 24h before daptomycin
8.1C	daptomycin	150 mg/kg	cholestyramine	2	1.60E+07	9.35E+04	C	SW	PR00708-14	started 24h before daptomycin
8.2C	daptomycin	150 mg/kg	cholestyramine	2	2.20E+07	4.55E+04	C	SW	PR00708-14	started 24h before daptomycin
8.3C	daptomycin	150 mg/kg	cholestyramine	2	2.10E+07	1.75E+05	C	SW	PR00708-14	started 24h before daptomycin
8.4C	daptomycin	150 mg/kg	cholestyramine	2	2.50E+07	3.40E+04	C	SW	PR00708-14	started 24h before daptomycin
8.5C	daptomycin	150 mg/kg	cholestyramine	2	2.70E+06	3.00E+03	C	SW	PR00708-14	started 24h before daptomycin
9.1C	daptomycin	200 mg/kg	standard	2	1.06E+07	1.80E+04	C	SW	PR00708-14	started 24h before daptomycin
9.2C	daptomycin	200 mg/kg	standard	2	2.55E+03	3.00E+01	C	SW	PR00708-14	started 24h before daptomycin
9.3C	daptomycin	200 mg/kg	standard	2	3.50E+01	0.00E+00	C	SW	PR00708-14	started 24h before daptomycin
9.4C	daptomycin	200 mg/kg	standard	2	4.10E+03	9.35E+02	C	SW	PR00708-14	started 24h before daptomycin
9.5C	daptomycin	200 mg/kg	standard	2	3.95E+04	7.15E+02	C	SW	PR00708-14	started 24h before daptomycin
10.1C	daptomycin	200 mg/kg	cholestyramine	2	1.07E+07	8.30E+04	C	SW	PR00708-14	started 24h before daptomycin
10.2C	daptomycin	200 mg/kg	cholestyramine	2	8.80E+07	4.55E+04	C	SW	PR00708-14	started 24h before daptomycin
10.3C	daptomycin	200 mg/kg	cholestyramine	2	6.20E+04	1.80E+03	C	SW	PR00708-14	started 24h before daptomycin
10.4C	daptomycin	200 mg/kg	cholestyramine	2	7.15E+07	2.95E+04	C	SW	PR00708-14	started 24h before daptomycin
10.5C	daptomycin	200 mg/kg	cholestyramine	2	2.40E+06	1.80E+03	C	SW	PR00708-14	started 24h before daptomycin
1.1C	control	control	standard	4	2.55E+06	3.70E+02	C	SW	PR00708-14	started 24h before daptomycin
1.2C	control	control	standard	4	9.75E+06	1.25E+03	C	SW	PR00708-14	started 24h before daptomycin
1.3C	control	control	standard	4	3.25E+02	0.00E+00	C	SW	PR00708-14	started 24h before daptomycin
1.4C	control	control	standard	4	2.55E+03	0.00E+00	C	SW	PR00708-14	started 24h before daptomycin
1.5C	control	control	standard	4	1.65E+05	9.00E+01	C	SW	PR00708-14	started 24h before daptomycin
2.1C	control	control	cholestyramine	4	2.10E+07	4.30E+03	C	SW	PR00708-14	started 24h before daptomycin
2.2C	control	control	cholestyramine	4	1.65E+07	5.00E+03	C	SW	PR00708-14	started 24h before daptomycin
2.3C	control	control	cholestyramine	4	5.00E+00	0.00E+00	C	SW	PR00708-14	started 24h before daptomycin
2.4C	control	control	cholestyramine	4	1.32E+08	4.30E+04	C	SW	PR00708-14	started 24h before daptomycin
2.5C	control	control	cholestyramine	4	4.35E+05	4.50E+01	C	SW	PR00708-14	started 24h before daptomycin
3.1C	daptomycin	50 mg/kg	standard	4	9.40E+06	9.50E+03	C	SW	PR00708-14	started 24h before daptomycin
3.2C	daptomycin	50 mg/kg	standard	4	1.90E+06	3.05E+02	C	SW	PR00708-14	started 24h before daptomycin
3.3C	daptomycin	50 mg/kg	standard	4	3.85E+02	0.00E+00	C	SW	PR00708-14	started 24h before daptomycin
3.4C	daptomycin	50 mg/kg	standard	4	2.45E+07	7.45E+03	C	SW	PR00708-14	started 24h before daptomycin
3.5C	daptomycin	50 mg/kg	standard	4	2.80E+06	1.90E+04	C	SW	PR00708-14	started 24h before daptomycin
4.1C	daptomycin	50 mg/kg	cholestyramine	4	1.03E+07	7.75E+03	C	SW	PR00708-14	started 24h before daptomycin
4.2C	daptomycin	50 mg/kg	cholestyramine	4	1.65E+07	1.20E+04	C	SW	PR00708-14	started 24h before daptomycin
4.3C	daptomycin	50 mg/kg	cholestyramine	4	8.50E+01	0.00E+00	C	SW	PR00708-14	started 24h before daptomycin
4.4C	daptomycin	50 mg/kg	cholestyramine	4	0.00E+00	0.00E+00	C	SW	PR00708-14	started 24h before daptomycin
4.5C	daptomycin	50 mg/kg	cholestyramine	4	1.70E+06	4.85E+02	C	SW	PR00708-14	started 24h before daptomycin
5.1C	daptomycin	100 mg/kg	standard	4	3.35E+05	1.21E+05	C	SW	PR00708-14	started 24h before daptomycin
5.2C	daptomycin	100 mg/kg	standard	4	1.50E+06	6.65E+05	C	SW	PR00708-14	started 24h before daptomycin
5.3C	daptomycin	100 mg/kg	standard	4	9.50E+01	0.00E+00	C	SW	PR00708-14	started 24h before daptomycin
5.4C	daptomycin	100 mg/kg	standard	4	2.00E+04	4.00E+02	C	SW	PR00708-14	started 24h before daptomycin
5.5C	daptomycin	100 mg/kg	standard	4	7.15E+05	2.95E+04	C	SW	PR00708-14	started 24h before daptomycin
6.1C	daptomycin	100 mg/kg	cholestyramine	4	7.80E+04	5.15E+02	C	SW	PR00708-14	started 24h before daptomycin
6.2C	daptomycin	100 mg/kg	cholestyramine	4	5.90E+05	5.95E+02	C	SW	PR00708-14	started 24h before daptomycin
6.3C	daptomycin	100 mg/kg	cholestyramine	4	1.70E+07	1.75E+04	C	SW	PR00708-14	started 24h before daptomycin
6.4C	daptomycin	100 mg/kg	cholestyramine	4	3.60E+06	7.45E+02	C	SW	PR00708-14	started 24h before daptomycin
6.5C	daptomycin	100 mg/kg	cholestyramine	4	4.35E+06	3.75E+03	C	SW	PR00708-14	started 24h before daptomycin
7.1C	daptomycin	150 mg/kg	standard	4	1.15E+02	0.00E+00	C	SW	PR00708-14	started 24h before daptomycin
7.2C	daptomycin	150 mg/kg	standard	4	0.00E+00	0.00E+00	C	SW	PR00708-14	started 24h before daptomycin
7.3C	daptomycin	150 mg/kg	standard	4	3.10E+06	2.35E+03	C	SW	PR00708-14	started 24h before daptomycin
7.4C	daptomycin	150 mg/kg	standard	4	6.70E+05	2.90E+04	C	SW	PR00708-14	started 24h before daptomycin
7.5C	daptomycin	150 mg/kg	standard	4	1.85E+05	3.10E+02	C	SW	PR00708-14	started 24h before daptomycin
8.1C	daptomycin	150 mg/kg	cholestyramine	4	1.95E+05	2.50E+01	C	SW	PR00708-14	started 24h before daptomycin
8.2C	daptomycin	150 mg/kg	cholestyramine	4	6.45E+05	3.80E+03	C	SW	PR00708-14	started 24h before daptomycin
8.3C	daptomycin	150 mg/kg	cholestyramine	4	2.10E+06	3.50E+03	C	SW	PR00708-14	started 24h before daptomycin
8.4C	daptomycin	150 mg/kg	cholestyramine	4	8.30E+05	5.35E+02	C	SW	PR00708-14	started 24h before daptomycin
8.5C	daptomycin	150 mg/kg	cholestyramine	4	0.00E+00	0.00E+00	C	SW	PR00708-14	started 24h before daptomycin
9.1C	daptomycin	200 mg/kg	standard	4	2.60E+05	1.25E+02	C	SW	PR00708-14	started 24h before daptomycin
9.2C	daptomycin	200 mg/kg	standard	4	1.60E+05	8.05E+04	C	SW	PR00708-14	started 24h before daptomycin
9.3C	daptomycin	200 mg/kg	standard	4	1.00E+01	0.00E+00	C	SW	PR00708-14	started 24h before daptomycin
9.4C	daptomycin	200 mg/kg	standard	4	1.80E+04	8.00E+01	C	SW	PR00708-14	started 24h before daptomycin
9.5C	daptomycin	200 mg/kg	standard	4	3.15E+06	1.70E+05	C	SW	PR00708-14	started 24h before daptomycin
10.1C	daptomycin	200 mg/kg	cholestyramine	4	3.65E+04	2.50E+01	C	SW	PR00708-14	started 24h before daptomycin
10.2C	daptomycin	200 mg/kg	cholestyramine	4	2.75E+06	6.15E+02	C	SW	PR00708-14	started 24h before daptomycin
10.3C	daptomycin	200 mg/kg	cholestyramine	4	1.10E+07	1.35E+05	C	SW	PR00708-14	started 24h before daptomycin
10.4C	daptomycin	200 mg/kg	cholestyramine	4	1.85E+06	2.25E+02	C	SW	PR00708-14	started 24h before daptomycin
10.5C	daptomycin	200 mg/kg	cholestyramine	4	3.30E+03	0.00E+00	C	SW	PR00708-14	started 24h before daptomycin
1.1C	control	control	standard	6	2.90E+04	0.00E+00	C	SW	PR00708-14	started 24h before daptomycin
1.2C	control	control	standard	6	9.35E+05	6.00E+01	C	SW	PR00708-14	started 24h before daptomycin
1.3C	control	control	standard	6	0.00E+00	0.00E+00	C	SW	PR00708-14	started 24h before daptomycin
1.4C	control	control	standard	6	1.45E+05	0.00E+00	C	SW	PR00708-14	started 24h before daptomycin
1.5C	control	control	standard	6	8.25E+05	6.35E+02	C	SW	PR00708-14	started 24h before daptomycin
2.1C	control	control	cholestyramine	6	2.50E+06	2.00E+03	C	SW	PR00708-14	started 24h before daptomycin
2.2C	control	control	cholestyramine	6	1.70E+07	3.45E+03	C	SW	PR00708-14	started 24h before daptomycin
2.3C	control	control	cholestyramine	6	0.00E+00	0.00E+00	C	SW	PR00708-14	started 24h before daptomycin
2.4C	control	control	cholestyramine	6	1.01E+07	4.25E+03	C	SW	PR00708-14	started 24h before daptomycin
2.5C	control	control	cholestyramine	6	2.70E+06	1.35E+04	C	SW	PR00708-14	started 24h before daptomycin
3.1C	daptomycin	50 mg/kg	standard	6	1.11E+06	8.15E+02	C	SW	PR00708-14	started 24h before daptomycin
3.2C	daptomycin	50 mg/kg	standard	6	2.35E+05	2.50E+01	C	SW	PR00708-14	started 24h before daptomycin
3.3C	daptomycin	50 mg/kg	standard	6	2.10E+03	1.00E+01	C	SW	PR00708-14	started 24h before daptomycin
3.4C	daptomycin	50 mg/kg	standard	6	1.25E+06	2.05E+03	C	SW	PR00708-14	started 24h before daptomycin
3.5C	daptomycin	50 mg/kg	standard	6	8.10E+05	6.65E+03	C	SW	PR00708-14	started 24h before daptomycin
4.1C	daptomycin	50 mg/kg	cholestyramine	6	2.10E+06	2.00E+03	C	SW	PR00708-14	started 24h before daptomycin
4.2C	daptomycin	50 mg/kg	cholestyramine	6	5.50E+06	8.95E+02	C	SW	PR00708-14	started 24h before daptomycin
4.3C	daptomycin	50 mg/kg	cholestyramine	6	5.00E+00	0.00E+00	C	SW	PR00708-14	started 24h before daptomycin
4.4C	daptomycin	50 mg/kg	cholestyramine	6	1.30E+02	0.00E+00	C	SW	PR00708-14	started 24h before daptomycin
4.5C	daptomycin	50 mg/kg	cholestyramine	6	7.55E+06	1.30E+02	C	SW	PR00708-14	started 24h before daptomycin
5.1C	daptomycin	100 mg/kg	standard	6	5.10E+03	4.60E+03	C	SW	PR00708-14	started 24h before daptomycin
5.2C	daptomycin	100 mg/kg	standard	6	2.75E+06	1.11E+06	C	SW	PR00708-14	started 24h before daptomycin
5.3C	daptomycin	100 mg/kg	standard	6	6.00E+01	0.00E+00	C	SW	PR00708-14	started 24h before daptomycin
5.4C	daptomycin	100 mg/kg	standard	6	4.55E+04	3.75E+04	C	SW	PR00708-14	started 24h before daptomycin
5.5C	daptomycin	100 mg/kg	standard	6	1.02E+05	1.46E+05	C	SW	PR00708-14	started 24h before daptomycin
6.1C	daptomycin	100 mg/kg	cholestyramine	6	1.35E+04	4.50E+01	C	SW	PR00708-14	started 24h before daptomycin
6.2C	daptomycin	100 mg/kg	cholestyramine	6	5.95E+05	5.65E+04	C	SW	PR00708-14	started 24h before daptomycin
6.3C	daptomycin	100 mg/kg	cholestyramine	6	1.60E+05	1.65E+02	C	SW	PR00708-14	started 24h before daptomycin
6.4C	daptomycin	100 mg/kg	cholestyramine	6	2.00E+06	3.00E+02	C	SW	PR00708-14	started 24h before daptomycin
6.5C	daptomycin	100 mg/kg	cholestyramine	6	2.75E+06	4.00E+02	C	SW	PR00708-14	started 24h before daptomycin
7.1C	daptomycin	150 mg/kg	standard	6	0.00E+00	0.00E+00	C	SW	PR00708-14	started 24h before daptomycin
7.2C	daptomycin	150 mg/kg	standard	6	0.00E+00	0.00E+00	C	SW	PR00708-14	started 24h before daptomycin
7.3C	daptomycin	150 mg/kg	standard	6	5.90E+05	9.00E+01	C	SW	PR00708-14	started 24h before daptomycin
7.4C	daptomycin	150 mg/kg	standard	6	5.90E+05	7.35E+03	C	SW	PR00708-14	started 24h before daptomycin
7.5C	daptomycin	150 mg/kg	standard	6	1.90E+03	6.45E+02	C	SW	PR00708-14	started 24h before daptomycin
8.1C	daptomycin	150 mg/kg	cholestyramine	6	3.20E+03	0.00E+00	C	SW	PR00708-14	started 24h before daptomycin
8.2C	daptomycin	150 mg/kg	cholestyramine	6	1.10E+06	2.40E+03	C	SW	PR00708-14	started 24h before daptomycin
8.3C	daptomycin	150 mg/kg	cholestyramine	6	3.55E+05	3.70E+02	C	SW	PR00708-14	started 24h before daptomycin
8.4C	daptomycin	150 mg/kg	cholestyramine	6	2.45E+05	5.85E+02	C	SW	PR00708-14	started 24h before daptomycin
8.5C	daptomycin	150 mg/kg	cholestyramine	6	0.00E+00	0.00E+00	C	SW	PR00708-14	started 24h before daptomycin
9.1C	daptomycin	200 mg/kg	standard	6	1.25E+03	0.00E+00	C	SW	PR00708-14	started 24h before daptomycin
9.2C	daptomycin	200 mg/kg	standard	6	4.35E+04	6.45E+04	C	SW	PR00708-14	started 24h before daptomycin
9.3C	daptomycin	200 mg/kg	standard	6	0.00E+00	0.00E+00	C	SW	PR00708-14	started 24h before daptomycin
9.4C	daptomycin	200 mg/kg	standard	6	1.25E+02	0.00E+00	C	SW	PR00708-14	started 24h before daptomycin
9.5C	daptomycin	200 mg/kg	standard	6	7.10E+03	6.50E+03	C	SW	PR00708-14	started 24h before daptomycin
10.1C	daptomycin	200 mg/kg	cholestyramine	6	8.85E+05	1.75E+03	C	SW	PR00708-14	started 24h before daptomycin
10.2C	daptomycin	200 mg/kg	cholestyramine	6	8.90E+04	5.50E+01	C	SW	PR00708-14	started 24h before daptomycin
10.3C	daptomycin	200 mg/kg	cholestyramine	6	3.10E+06	6.20E+04	C	SW	PR00708-14	started 24h before daptomycin
10.4C	daptomycin	200 mg/kg	cholestyramine	6	7.40E+04	0.00E+00	C	SW	PR00708-14	started 24h before daptomycin
10.5C	daptomycin	200 mg/kg	cholestyramine	6	5.90E+02	0.00E+00	C	SW	PR00708-14	started 24h before daptomycin
1.1C	control	control	standard	8	7.40E+04	1.50E+01	C	SW	PR00708-14	started 24h before daptomycin
1.2C	control	control	standard	8	1.06E+06	1.15E+02	C	SW	PR00708-14	started 24h before daptomycin
1.3C	control	control	standard	8	1.00E+01	5.00E+00	C	SW	PR00708-14	started 24h before daptomycin
1.4C	control	control	standard	8	3.15E+03	5.00E+00	C	SW	PR00708-14	started 24h before daptomycin
1.5C	control	control	standard	8	7.00E+05	3.58E+03	C	SW	PR00708-14	started 24h before daptomycin
2.1C	control	control	cholestyramine	8	9.25E+06	4.46E+04	C	SW	PR00708-14	started 24h before daptomycin
2.2C	control	control	cholestyramine	8	1.40E+07	1.05E+05	C	SW	PR00708-14	started 24h before daptomycin
2.3C	control	control	cholestyramine	8	2.00E+01	5.00E+00	C	SW	PR00708-14	started 24h before daptomycin
2.4C	control	control	cholestyramine	8	2.55E+06	2.90E+02	C	SW	PR00708-14	started 24h before daptomycin
2.5C	control	control	cholestyramine	8	3.10E+06	4.00E+02	C	SW	PR00708-14	started 24h before daptomycin
3.1C	daptomycin	50 mg/kg	standard	8	4.15E+05	2.45E+02	C	SW	PR00708-14	started 24h before daptomycin
3.2C	daptomycin	50 mg/kg	standard	8	2.50E+05	5.00E+01	C	SW	PR00708-14	started 24h before daptomycin
3.3C	daptomycin	50 mg/kg	standard	8	2.10E+02	5.00E+00	C	SW	PR00708-14	started 24h before daptomycin
3.4C	daptomycin	50 mg/kg	standard	8	9.00E+05	2.50E+01	C	SW	PR00708-14	started 24h before daptomycin
3.5C	daptomycin	50 mg/kg	standard	8	5.00E+05	6.36E+03	C	SW	PR00708-14	started 24h before daptomycin
4.1C	daptomycin	50 mg/kg	cholestyramine	8	5.40E+05	3.45E+02	C	SW	PR00708-14	started 24h before daptomycin
4.2C	daptomycin	50 mg/kg	cholestyramine	8	1.03E+07	1.40E+02	C	SW	PR00708-14	started 24h before daptomycin
4.3C	daptomycin	50 mg/kg	cholestyramine	8	5.00E+00	5.00E+00	C	SW	PR00708-14	started 24h before daptomycin
4.4C	daptomycin	50 mg/kg	cholestyramine	8	5.00E+00	5.00E+00	C	SW	PR00708-14	started 24h before daptomycin
4.5C	daptomycin	50 mg/kg	cholestyramine	8	4.00E+06	2.05E+03	C	SW	PR00708-14	started 24h before daptomycin
5.1C	daptomycin	100 mg/kg	standard	8	3.20E+06	3.53E+06	C	SW	PR00708-14	started 24h before daptomycin
5.2C	daptomycin	100 mg/kg	standard	8	1.75E+06	1.68E+06	C	SW	PR00708-14	started 24h before daptomycin
5.3C	daptomycin	100 mg/kg	standard	8	1.50E+01	5.00E+00	C	SW	PR00708-14	started 24h before daptomycin
5.4C	daptomycin	100 mg/kg	standard	8	9.85E+05	6.79E+05	C	SW	PR00708-14	started 24h before daptomycin
5.5C	daptomycin	100 mg/kg	standard	8	3.20E+06	2.28E+06	C	SW	PR00708-14	started 24h before daptomycin
6.1C	daptomycin	100 mg/kg	cholestyramine	8	4.20E+04	4.00E+01	C	SW	PR00708-14	started 24h before daptomycin
6.2C	daptomycin	100 mg/kg	cholestyramine	8	1.90E+06	9.34E+03	C	SW	PR00708-14	started 24h before daptomycin
6.3C	daptomycin	100 mg/kg	cholestyramine	8	5.00E+04	1.69E+02	C	SW	PR00708-14	started 24h before daptomycin
6.4C	daptomycin	100 mg/kg	cholestyramine	8	1.12E+06	5.58E+03	C	SW	PR00708-14	started 24h before daptomycin
6.5C	daptomycin	100 mg/kg	cholestyramine	8	1.85E+06	1.45E+03	C	SW	PR00708-14	started 24h before daptomycin
7.1C	daptomycin	150 mg/kg	standard	8	5.20E+02	5.00E+00	C	SW	PR00708-14	started 24h before daptomycin
7.2C	daptomycin	150 mg/kg	standard	8	3.60E+02	5.00E+00	C	SW	PR00708-14	started 24h before daptomycin
7.3C	daptomycin	150 mg/kg	standard	8	2.90E+05	1.71E+03	C	SW	PR00708-14	started 24h before daptomycin
7.4C	daptomycin	150 mg/kg	standard	8	7.45E+05	1.06E+04	C	SW	PR00708-14	started 24h before daptomycin
7.5C	daptomycin	150 mg/kg	standard	8	5.60E+05	5.99E+04	C	SW	PR00708-14	started 24h before daptomycin
8.1C	daptomycin	150 mg/kg	cholestyramine	8	1.80E+05	4.50E+01	C	SW	PR00708-14	started 24h before daptomycin
8.2C	daptomycin	150 mg/kg	cholestyramine	8	3.45E+05	3.55E+02	C	SW	PR00708-14	started 24h before daptomycin
8.3C	daptomycin	150 mg/kg	cholestyramine	8	2.65E+05	4.05E+02	C	SW	PR00708-14	started 24h before daptomycin
8.4C	daptomycin	150 mg/kg	cholestyramine	8	1.26E+07	1.17E+05	C	SW	PR00708-14	started 24h before daptomycin
8.5C	daptomycin	150 mg/kg	cholestyramine	8	5.00E+00	5.00E+00	C	SW	PR00708-14	started 24h before daptomycin
9.1C	daptomycin	200 mg/kg	standard	8	3.55E+02	5.00E+00	C	SW	PR00708-14	started 24h before daptomycin
9.2C	daptomycin	200 mg/kg	standard	8	5.30E+04	5.44E+04	C	SW	PR00708-14	started 24h before daptomycin
9.3C	daptomycin	200 mg/kg	standard	8	1.00E+02	5.00E+00	C	SW	PR00708-14	started 24h before daptomycin
9.4C	daptomycin	200 mg/kg	standard	8	2.25E+05	1.75E+04	C	SW	PR00708-14	started 24h before daptomycin
9.5C	daptomycin	200 mg/kg	standard	8	2.50E+05	2.83E+04	C	SW	PR00708-14	started 24h before daptomycin
10.1C	daptomycin	200 mg/kg	cholestyramine	8	9.70E+04	6.50E+01	C	SW	PR00708-14	started 24h before daptomycin
10.2C	daptomycin	200 mg/kg	cholestyramine	8	1.45E+05	1.07E+03	C	SW	PR00708-14	started 24h before daptomycin
10.3C	daptomycin	200 mg/kg	cholestyramine	8	1.60E+06	3.27E+03	C	SW	PR00708-14	started 24h before daptomycin
10.4C	daptomycin	200 mg/kg	cholestyramine	8	1.65E+03	5.00E+00	C	SW	PR00708-14	started 24h before daptomycin
10.5C	daptomycin	200 mg/kg	cholestyramine	8	1.55E+02	5.00E+00	C	SW	PR00708-14	started 24h before daptomycin
1.1C	control	control	standard	14	7.45E+05	8.50E+02	C	SW	PR00708-14	started 24h before daptomycin
1.2C	control	control	standard	14	4.45E+05	2.15E+02	C	SW	PR00708-14	started 24h before daptomycin
1.3C	control	control	standard	14	3.50E+01	5.00E+00	C	SW	PR00708-14	started 24h before daptomycin
1.4C	control	control	standard	14	2.75E+04	1.50E+01	C	SW	PR00708-14	started 24h before daptomycin
1.5C	control	control	standard	14	3.00E+05	8.00E+01	C	SW	PR00708-14	started 24h before daptomycin
2.1C	control	control	cholestyramine	14	3.45E+06	8.50E+02	C	SW	PR00708-14	started 24h before daptomycin
2.2C	control	control	cholestyramine	14	1.65E+06	5.40E+03	C	SW	PR00708-14	started 24h before daptomycin
2.3C	control	control	cholestyramine	14	5.00E+00	5.00E+00	C	SW	PR00708-14	started 24h before daptomycin
2.4C	control	control	cholestyramine	14	1.80E+06	3.70E+02	C	SW	PR00708-14	started 24h before daptomycin
2.5C	control	control	cholestyramine	14	6.50E+05	1.80E+03	C	SW	PR00708-14	started 24h before daptomycin
3.1C	daptomycin	50 mg/kg	standard	14	1.60E+05	5.50E+01	C	SW	PR00708-14	started 24h before daptomycin
3.2C	daptomycin	50 mg/kg	standard	14	2.75E+05	2.50E+01	C	SW	PR00708-14	started 24h before daptomycin
3.3C	daptomycin	50 mg/kg	standard	14	4.35E+02	5.00E+00	C	SW	PR00708-14	started 24h before daptomycin
3.4C	daptomycin	50 mg/kg	standard	14	4.80E+05	5.50E+01	C	SW	PR00708-14	started 24h before daptomycin
3.5C	daptomycin	50 mg/kg	standard	14	1.25E+06	4.00E+01	C	SW	PR00708-14	started 24h before daptomycin
4.1C	daptomycin	50 mg/kg	cholestyramine	14	8.90E+04	8.50E+01	C	SW	PR00708-14	started 24h before daptomycin
4.2C	daptomycin	50 mg/kg	cholestyramine	14	2.80E+06	2.23E+04	C	SW	PR00708-14	started 24h before daptomycin
4.3C	daptomycin	50 mg/kg	cholestyramine	14	3.50E+01	5.00E+00	C	SW	PR00708-14	started 24h before daptomycin
4.4C	daptomycin	50 mg/kg	cholestyramine	14	5.00E+00	5.00E+00	C	SW	PR00708-14	started 24h before daptomycin
4.5C	daptomycin	50 mg/kg	cholestyramine	14	2.45E+06	2.20E+04	C	SW	PR00708-14	started 24h before daptomycin
5.1C	daptomycin	100 mg/kg	standard	14	3.40E+06	3.26E+06	C	SW	PR00708-14	started 24h before daptomycin
5.2C	daptomycin	100 mg/kg	standard	14	2.65E+06	2.39E+06	C	SW	PR00708-14	started 24h before daptomycin
5.3C	daptomycin	100 mg/kg	standard	14	4.00E+02	1.00E+01	C	SW	PR00708-14	started 24h before daptomycin
5.4C	daptomycin	100 mg/kg	standard	14	2.60E+05	1.40E+05	C	SW	PR00708-14	started 24h before daptomycin
5.5C	daptomycin	100 mg/kg	standard	14	7.45E+05	2.47E+04	C	SW	PR00708-14	started 24h before daptomycin
6.1C	daptomycin	100 mg/kg	cholestyramine	14	2.95E+04	3.00E+01	C	SW	PR00708-14	started 24h before daptomycin
6.2C	daptomycin	100 mg/kg	cholestyramine	14	4.50E+01	5.00E+00	C	SW	PR00708-14	started 24h before daptomycin
6.3C	daptomycin	100 mg/kg	cholestyramine	14	1.15E+05	5.42E+02	C	SW	PR00708-14	started 24h before daptomycin
6.4C	daptomycin	100 mg/kg	cholestyramine	14	1.35E+05	4.70E+02	C	SW	PR00708-14	started 24h before daptomycin
6.5C	daptomycin	100 mg/kg	cholestyramine	14	1.40E+06	2.25E+02	C	SW	PR00708-14	started 24h before daptomycin
7.1C	daptomycin	150 mg/kg	standard	14	3.40E+03	1.76E+01	C	SW	PR00708-14	started 24h before daptomycin
7.2C	daptomycin	150 mg/kg	standard	14	1.25E+05	2.50E+01	C	SW	PR00708-14	started 24h before daptomycin
7.3C	daptomycin	150 mg/kg	standard	14	7.35E+03	5.21E+01	C	SW	PR00708-14	started 24h before daptomycin
7.4C	daptomycin	150 mg/kg	standard	14	7.75E+05	2.90E+03	C	SW	PR00708-14	started 24h before daptomycin
7.5C	daptomycin	150 mg/kg	standard	14	2.10E+06	1.22E+05	C	SW	PR00708-14	started 24h before daptomycin
8.1C	daptomycin	150 mg/kg	cholestyramine	14	1.80E+04	4.96E+01	C	SW	PR00708-14	started 24h before daptomycin
8.2C	daptomycin	150 mg/kg	cholestyramine	14	2.00E+04	2.00E+01	C	SW	PR00708-14	started 24h before daptomycin
8.3C	daptomycin	150 mg/kg	cholestyramine	14	2.15E+05	3.20E+02	C	SW	PR00708-14	started 24h before daptomycin
8.4C	daptomycin	150 mg/kg	cholestyramine	14	3.30E+06	5.50E+03	C	SW	PR00708-14	started 24h before daptomycin
8.5C	daptomycin	150 mg/kg	cholestyramine	14	8.50E+05	5.50E+01	C	SW	PR00708-14	started 24h before daptomycin
9.1C	daptomycin	200 mg/kg	standard	14	5.30E+02	5.20E+00	C	SW	PR00708-14	started 24h before daptomycin
9.2C	daptomycin	200 mg/kg	standard	14	4.00E+05	6.98E+04	C	SW	PR00708-14	started 24h before daptomycin
9.3C	daptomycin	200 mg/kg	standard	14	4.55E+05	3.18E+04	C	SW	PR00708-14	started 24h before daptomycin
9.4C	daptomycin	200 mg/kg	standard	14	7.45E+05	1.31E+03	C	SW	PR00708-14	started 24h before daptomycin
9.5C	daptomycin	200 mg/kg	standard	14	4.20E+04	2.76E+04	C	SW	PR00708-14	started 24h before daptomycin
10.1C	daptomycin	200 mg/kg	cholestyramine	14	4.60E+03	1.11E+01	C	SW	PR00708-14	started 24h before daptomycin
10.2C	daptomycin	200 mg/kg	cholestyramine	14	5.30E+03	8.68E+00	C	SW	PR00708-14	started 24h before daptomycin
10.3C	daptomycin	200 mg/kg	cholestyramine	14	1.11E+06	5.18E+03	C	SW	PR00708-14	started 24h before daptomycin
10.4C	daptomycin	200 mg/kg	cholestyramine	14	1.60E+02	5.00E+00	C	SW	PR00708-14	started 24h before daptomycin
10.5C	daptomycin	200 mg/kg	cholestyramine	14	3.90E+03	1.54E+01	C	SW	PR00708-14	started 24h before daptomycin
1.1D	daptomycin	50 mg/kg	standard	1	3.90E+07	3.30E+05	D	SW	BL00239	started day of first daptomycin injection
1.2D	daptomycin	50 mg/kg	standard	1	3.55E+07	2.75E+05	D	SW	BL00239	started day of first daptomycin injection
1.3D	daptomycin	50 mg/kg	standard	1	3.75E+07	6.25E+05	D	SW	BL00239	started day of first daptomycin injection
1.4D	daptomycin	50 mg/kg	standard	1	2.75E+08	7.05E+05	D	SW	BL00239	started day of first daptomycin injection
1.5D	daptomycin	50 mg/kg	standard	1	2.70E+07	9.85E+05	D	SW	BL00239	started day of first daptomycin injection
2.1D	daptomycin	50 mg/kg	cholestyramine	1	3.05E+07	1.13E+05	D	SW	BL00239	started day of first daptomycin injection
2.2D	daptomycin	50 mg/kg	cholestyramine	1	1.23E+07	6.70E+04	D	SW	BL00239	started day of first daptomycin injection
2.3D	daptomycin	50 mg/kg	cholestyramine	1	2.40E+07	1.03E+05	D	SW	BL00239	started day of first daptomycin injection
2.4D	daptomycin	50 mg/kg	cholestyramine	1	3.20E+07	2.55E+04	D	SW	BL00239	started day of first daptomycin injection
2.5D	daptomycin	50 mg/kg	cholestyramine	1	2.25E+07	2.90E+04	D	SW	BL00239	started day of first daptomycin injection
3.1D	daptomycin	200 mg/kg	standard	1	4.80E+07	1.50E+06	D	SW	BL00239	started day of first daptomycin injection
3.2D	daptomycin	200 mg/kg	standard	1	1.90E+07	2.50E+05	D	SW	BL00239	started day of first daptomycin injection
3.3D	daptomycin	200 mg/kg	standard	1	5.20E+07	5.15E+05	D	SW	BL00239	started day of first daptomycin injection
3.4D	daptomycin	200 mg/kg	standard	1	4.30E+07	6.75E+05	D	SW	BL00239	started day of first daptomycin injection
3.5D	daptomycin	200 mg/kg	standard	1	5.75E+07	1.65E+05	D	SW	BL00239	started day of first daptomycin injection
4.1D	daptomycin	200 mg/kg	cholestyramine	1	3.40E+07	6.20E+04	D	SW	BL00239	started day of first daptomycin injection
4.2D	daptomycin	200 mg/kg	cholestyramine	1	2.65E+07	4.80E+04	D	SW	BL00239	started day of first daptomycin injection
4.3D	daptomycin	200 mg/kg	cholestyramine	1	1.40E+08	3.80E+05	D	SW	BL00239	started day of first daptomycin injection
4.4D	daptomycin	200 mg/kg	cholestyramine	1	4.70E+07	3.65E+05	D	SW	BL00239	started day of first daptomycin injection
4.5D	daptomycin	200 mg/kg	cholestyramine	1	6.70E+07	7.65E+05	D	SW	BL00239	started day of first daptomycin injection
5.1D	control	control	standard	1	8.30E+07	3.15E+05	D	SW	BL00239	started day of first daptomycin injection
5.2D	control	control	standard	1	5.95E+07	5.30E+05	D	SW	BL00239	started day of first daptomycin injection
5.3D	control	control	standard	1	4.55E+07	1.90E+06	D	SW	BL00239	started day of first daptomycin injection
5.4D	control	control	standard	1	6.55E+07	2.50E+05	D	SW	BL00239	started day of first daptomycin injection
5.5D	control	control	standard	1	5.00E+07	1.25E+06	D	SW	BL00239	started day of first daptomycin injection
6.1D	control	control	cholestyramine	1	1.30E+07	4.40E+04	D	SW	BL00239	started day of first daptomycin injection
6.2D	control	control	cholestyramine	1	1.11E+07	5.30E+04	D	SW	BL00239	started day of first daptomycin injection
6.3D	control	control	cholestyramine	1	2.00E+07	4.00E+04	D	SW	BL00239	started day of first daptomycin injection
6.4D	control	control	cholestyramine	1	4.85E+07	1.80E+05	D	SW	BL00239	started day of first daptomycin injection
6.5D	control	control	cholestyramine	1	3.10E+07	4.85E+05	D	SW	BL00239	started day of first daptomycin injection
1.1D	daptomycin	50 mg/kg	standard	2	1.00E+01	0.00E+00	D	SW	BL00239	started day of first daptomycin injection
1.2D	daptomycin	50 mg/kg	standard	2	2.60E+07	3.20E+05	D	SW	BL00239	started day of first daptomycin injection
1.3D	daptomycin	50 mg/kg	standard	2	4.60E+07	5.85E+06	D	SW	BL00239	started day of first daptomycin injection
1.4D	daptomycin	50 mg/kg	standard	2	3.95E+07	8.00E+05	D	SW	BL00239	started day of first daptomycin injection
1.5D	daptomycin	50 mg/kg	standard	2	1.40E+07	1.21E+06	D	SW	BL00239	started day of first daptomycin injection
2.1D	daptomycin	50 mg/kg	cholestyramine	2	8.60E+06	6.75E+04	D	SW	BL00239	started day of first daptomycin injection
2.2D	daptomycin	50 mg/kg	cholestyramine	2	1.32E+07	3.25E+05	D	SW	BL00239	started day of first daptomycin injection
2.3D	daptomycin	50 mg/kg	cholestyramine	2	3.70E+06	6.20E+04	D	SW	BL00239	started day of first daptomycin injection
2.4D	daptomycin	50 mg/kg	cholestyramine	2	1.25E+07	7.65E+04	D	SW	BL00239	started day of first daptomycin injection
2.5D	daptomycin	50 mg/kg	cholestyramine	2	2.25E+04	0.00E+00	D	SW	BL00239	started day of first daptomycin injection
3.1D	daptomycin	200 mg/kg	standard	2	5.75E+07	3.15E+06	D	SW	BL00239	started day of first daptomycin injection
3.2D	daptomycin	200 mg/kg	standard	2	2.45E+07	7.05E+05	D	SW	BL00239	started day of first daptomycin injection
3.3D	daptomycin	200 mg/kg	standard	2	3.65E+07	9.15E+05	D	SW	BL00239	started day of first daptomycin injection
3.4D	daptomycin	200 mg/kg	standard	2	0.00E+00	0.00E+00	D	SW	BL00239	started day of first daptomycin injection
3.5D	daptomycin	200 mg/kg	standard	2	4.90E+07	1.25E+06	D	SW	BL00239	started day of first daptomycin injection
4.1D	daptomycin	200 mg/kg	cholestyramine	2	3.75E+06	2.90E+04	D	SW	BL00239	started day of first daptomycin injection
4.2D	daptomycin	200 mg/kg	cholestyramine	2	1.20E+07	1.16E+05	D	SW	BL00239	started day of first daptomycin injection
4.3D	daptomycin	200 mg/kg	cholestyramine	2	5.30E+06	2.25E+05	D	SW	BL00239	started day of first daptomycin injection
4.4D	daptomycin	200 mg/kg	cholestyramine	2	4.30E+07	6.35E+05	D	SW	BL00239	started day of first daptomycin injection
4.5D	daptomycin	200 mg/kg	cholestyramine	2	6.60E+06	9.70E+05	D	SW	BL00239	started day of first daptomycin injection
5.1D	control	control	standard	2	4.95E+07	1.40E+05	D	SW	BL00239	started day of first daptomycin injection
5.2D	control	control	standard	2	8.05E+07	5.55E+05	D	SW	BL00239	started day of first daptomycin injection
5.3D	control	control	standard	2	4.80E+07	1.90E+06	D	SW	BL00239	started day of first daptomycin injection
5.4D	control	control	standard	2	5.45E+07	1.65E+05	D	SW	BL00239	started day of first daptomycin injection
5.5D	control	control	standard	2	9.80E+07	2.30E+06	D	SW	BL00239	started day of first daptomycin injection
6.1D	control	control	cholestyramine	2	5.20E+04	1.00E+02	D	SW	BL00239	started day of first daptomycin injection
6.2D	control	control	cholestyramine	2	2.45E+07	6.00E+04	D	SW	BL00239	started day of first daptomycin injection
6.3D	control	control	cholestyramine	2	1.95E+05	3.50E+01	D	SW	BL00239	started day of first daptomycin injection
6.4D	control	control	cholestyramine	2	2.40E+07	3.10E+04	D	SW	BL00239	started day of first daptomycin injection
6.5D	control	control	cholestyramine	2	5.75E+07	3.75E+05	D	SW	BL00239	started day of first daptomycin injection
1.1D	daptomycin	50 mg/kg	standard	4	2.40E+02	0.00E+00	D	SW	BL00239	started day of first daptomycin injection
1.2D	daptomycin	50 mg/kg	standard	4	5.10E+06	1.65E+06	D	SW	BL00239	started day of first daptomycin injection
1.3D	daptomycin	50 mg/kg	standard	4	1.13E+07	1.05E+07	D	SW	BL00239	started day of first daptomycin injection
1.4D	daptomycin	50 mg/kg	standard	4	1.20E+06	1.11E+05	D	SW	BL00239	started day of first daptomycin injection
1.5D	daptomycin	50 mg/kg	standard	4	1.00E+01	0.00E+00	D	SW	BL00239	started day of first daptomycin injection
2.1D	daptomycin	50 mg/kg	cholestyramine	4	0.00E+00	0.00E+00	D	SW	BL00239	started day of first daptomycin injection
2.2D	daptomycin	50 mg/kg	cholestyramine	4	1.00E+01	0.00E+00	D	SW	BL00239	started day of first daptomycin injection
2.3D	daptomycin	50 mg/kg	cholestyramine	4	1.95E+07	8.05E+06	D	SW	BL00239	started day of first daptomycin injection
2.4D	daptomycin	50 mg/kg	cholestyramine	4	6.05E+06	4.20E+06	D	SW	BL00239	started day of first daptomycin injection
2.5D	daptomycin	50 mg/kg	cholestyramine	4	0.00E+00	0.00E+00	D	SW	BL00239	started day of first daptomycin injection
3.1D	daptomycin	200 mg/kg	standard	4	0.00E+00	0.00E+00	D	SW	BL00239	started day of first daptomycin injection
3.2D	daptomycin	200 mg/kg	standard	4	4.70E+06	5.70E+06	D	SW	BL00239	started day of first daptomycin injection
3.3D	daptomycin	200 mg/kg	standard	4	3.40E+06	3.20E+06	D	SW	BL00239	started day of first daptomycin injection
3.4D	daptomycin	200 mg/kg	standard	4	0.00E+00	0.00E+00	D	SW	BL00239	started day of first daptomycin injection
3.5D	daptomycin	200 mg/kg	standard	4	0.00E+00	0.00E+00	D	SW	BL00239	started day of first daptomycin injection
4.1D	daptomycin	200 mg/kg	cholestyramine	4	1.39E+06	1.45E+04	D	SW	BL00239	started day of first daptomycin injection
4.2D	daptomycin	200 mg/kg	cholestyramine	4	2.50E+07	2.80E+06	D	SW	BL00239	started day of first daptomycin injection
4.3D	daptomycin	200 mg/kg	cholestyramine	4	5.35E+06	4.80E+05	D	SW	BL00239	started day of first daptomycin injection
4.4D	daptomycin	200 mg/kg	cholestyramine	4	3.60E+07	1.75E+07	D	SW	BL00239	started day of first daptomycin injection
4.5D	daptomycin	200 mg/kg	cholestyramine	4	5.90E+06	8.80E+05	D	SW	BL00239	started day of first daptomycin injection
5.1D	control	control	standard	4	9.55E+04	7.00E+03	D	SW	BL00239	started day of first daptomycin injection
5.2D	control	control	standard	4	1.60E+07	2.50E+04	D	SW	BL00239	started day of first daptomycin injection
5.3D	control	control	standard	4	1.70E+07	5.80E+05	D	SW	BL00239	started day of first daptomycin injection
5.4D	control	control	standard	4	2.20E+07	2.05E+04	D	SW	BL00239	started day of first daptomycin injection
5.5D	control	control	standard	4	2.40E+07	1.17E+05	D	SW	BL00239	started day of first daptomycin injection
6.1D	control	control	cholestyramine	4	6.00E+01	0.00E+00	D	SW	BL00239	started day of first daptomycin injection
6.2D	control	control	cholestyramine	4	1.25E+07	2.50E+03	D	SW	BL00239	started day of first daptomycin injection
6.3D	control	control	cholestyramine	4	2.25E+05	0.00E+00	D	SW	BL00239	started day of first daptomycin injection
6.4D	control	control	cholestyramine	4	2.10E+07	7.05E+03	D	SW	BL00239	started day of first daptomycin injection
6.5D	control	control	cholestyramine	4	2.60E+07	8.00E+04	D	SW	BL00239	started day of first daptomycin injection
1.1D	daptomycin	50 mg/kg	standard	6	9.35E+02	6.35E+02	D	SW	BL00239	started day of first daptomycin injection
1.2D	daptomycin	50 mg/kg	standard	6	1.70E+05	5.80E+04	D	SW	BL00239	started day of first daptomycin injection
1.3D	daptomycin	50 mg/kg	standard	6	2.60E+05	1.14E+05	D	SW	BL00239	started day of first daptomycin injection
1.4D	daptomycin	50 mg/kg	standard	6	3.10E+05	1.25E+05	D	SW	BL00239	started day of first daptomycin injection
1.5D	daptomycin	50 mg/kg	standard	6	1.26E+07	1.25E+07	D	SW	BL00239	started day of first daptomycin injection
2.1D	daptomycin	50 mg/kg	cholestyramine	6	0.00E+00	0.00E+00	D	SW	BL00239	started day of first daptomycin injection
2.2D	daptomycin	50 mg/kg	cholestyramine	6	0.00E+00	0.00E+00	D	SW	BL00239	started day of first daptomycin injection
2.3D	daptomycin	50 mg/kg	cholestyramine	6	3.05E+06	1.11E+06	D	SW	BL00239	started day of first daptomycin injection
2.4D	daptomycin	50 mg/kg	cholestyramine	6	1.80E+06	1.00E+06	D	SW	BL00239	started day of first daptomycin injection
2.5D	daptomycin	50 mg/kg	cholestyramine	6	1.00E+01	0.00E+00	D	SW	BL00239	started day of first daptomycin injection
3.1D	daptomycin	200 mg/kg	standard	6	0.00E+00	0.00E+00	D	SW	BL00239	started day of first daptomycin injection
3.2D	daptomycin	200 mg/kg	standard	6	6.10E+05	6.30E+05	D	SW	BL00239	started day of first daptomycin injection
3.3D	daptomycin	200 mg/kg	standard	6	2.85E+06	3.90E+06	D	SW	BL00239	started day of first daptomycin injection
3.4D	daptomycin	200 mg/kg	standard	6	5.00E+00	0.00E+00	D	SW	BL00239	started day of first daptomycin injection
3.5D	daptomycin	200 mg/kg	standard	6	0.00E+00	0.00E+00	D	SW	BL00239	started day of first daptomycin injection
4.1D	daptomycin	200 mg/kg	cholestyramine	6	1.65E+02	0.00E+00	D	SW	BL00239	started day of first daptomycin injection
4.2D	daptomycin	200 mg/kg	cholestyramine	6	3.05E+05	5.10E+03	D	SW	BL00239	started day of first daptomycin injection
4.3D	daptomycin	200 mg/kg	cholestyramine	6	3.20E+06	3.00E+06	D	SW	BL00239	started day of first daptomycin injection
4.4D	daptomycin	200 mg/kg	cholestyramine	6	3.55E+07	1.35E+07	D	SW	BL00239	started day of first daptomycin injection
4.5D	daptomycin	200 mg/kg	cholestyramine	6	1.90E+06	2.20E+05	D	SW	BL00239	started day of first daptomycin injection
5.1D	control	control	standard	6	5.55E+04	6.55E+02	D	SW	BL00239	started day of first daptomycin injection
5.2D	control	control	standard	6	1.18E+06	1.10E+02	D	SW	BL00239	started day of first daptomycin injection
5.3D	control	control	standard	6	1.30E+07	1.05E+05	D	SW	BL00239	started day of first daptomycin injection
5.4D	control	control	standard	6	1.50E+01	0.00E+00	D	SW	BL00239	started day of first daptomycin injection
5.5D	control	control	standard	6	1.10E+07	2.05E+04	D	SW	BL00239	started day of first daptomycin injection
6.1D	control	control	cholestyramine	6	1.75E+05	5.00E+00	D	SW	BL00239	started day of first daptomycin injection
6.2D	control	control	cholestyramine	6	2.60E+06	8.50E+02	D	SW	BL00239	started day of first daptomycin injection
6.3D	control	control	cholestyramine	6	1.80E+06	8.00E+01	D	SW	BL00239	started day of first daptomycin injection
6.4D	control	control	cholestyramine	6	2.40E+05	2.50E+01	D	SW	BL00239	started day of first daptomycin injection
6.5D	control	control	cholestyramine	6	4.70E+06	2.45E+03	D	SW	BL00239	started day of first daptomycin injection
1.1D	daptomycin	50 mg/kg	standard	8	1.70E+07	1.63E+07	D	SW	BL00239	started day of first daptomycin injection
1.2D	daptomycin	50 mg/kg	standard	8	2.15E+06	1.11E+06	D	SW	BL00239	started day of first daptomycin injection
1.3D	daptomycin	50 mg/kg	standard	8	4.50E+01	0.00E+00	D	SW	BL00239	started day of first daptomycin injection
1.4D	daptomycin	50 mg/kg	standard	8	3.05E+05	1.72E+05	D	SW	BL00239	started day of first daptomycin injection
1.5D	daptomycin	50 mg/kg	standard	8	8.80E+06	6.45E+06	D	SW	BL00239	started day of first daptomycin injection
2.1D	daptomycin	50 mg/kg	cholestyramine	8	0.00E+00	0.00E+00	D	SW	BL00239	started day of first daptomycin injection
2.2D	daptomycin	50 mg/kg	cholestyramine	8	2.50E+01	0.00E+00	D	SW	BL00239	started day of first daptomycin injection
2.3D	daptomycin	50 mg/kg	cholestyramine	8	1.70E+06	4.66E+05	D	SW	BL00239	started day of first daptomycin injection
2.4D	daptomycin	50 mg/kg	cholestyramine	8	9.30E+05	8.08E+05	D	SW	BL00239	started day of first daptomycin injection
2.5D	daptomycin	50 mg/kg	cholestyramine	8	0.00E+00	0.00E+00	D	SW	BL00239	started day of first daptomycin injection
3.1D	daptomycin	200 mg/kg	standard	8	0.00E+00	0.00E+00	D	SW	BL00239	started day of first daptomycin injection
3.2D	daptomycin	200 mg/kg	standard	8	1.24E+06	1.11E+06	D	SW	BL00239	started day of first daptomycin injection
3.3D	daptomycin	200 mg/kg	standard	8	3.85E+06	3.58E+06	D	SW	BL00239	started day of first daptomycin injection
3.4D	daptomycin	200 mg/kg	standard	8	5.55E+02	3.33E+02	D	SW	BL00239	started day of first daptomycin injection
3.5D	daptomycin	200 mg/kg	standard	8	0.00E+00	0.00E+00	D	SW	BL00239	started day of first daptomycin injection
4.1D	daptomycin	200 mg/kg	cholestyramine	8	3.50E+01	0.00E+00	D	SW	BL00239	started day of first daptomycin injection
4.2D	daptomycin	200 mg/kg	cholestyramine	8	1.47E+03	4.10E+02	D	SW	BL00239	started day of first daptomycin injection
4.3D	daptomycin	200 mg/kg	cholestyramine	8	3.70E+03	1.68E+03	D	SW	BL00239	started day of first daptomycin injection
4.4D	daptomycin	200 mg/kg	cholestyramine	8	2.60E+07	1.50E+07	D	SW	BL00239	started day of first daptomycin injection
4.5D	daptomycin	200 mg/kg	cholestyramine	8	2.50E+06	1.53E+05	D	SW	BL00239	started day of first daptomycin injection
5.1D	control	control	standard	8	5.50E+05	0.00E+00	D	SW	BL00239	started day of first daptomycin injection
5.2D	control	control	standard	8	3.50E+02	0.00E+00	D	SW	BL00239	started day of first daptomycin injection
5.3D	control	control	standard	8	1.59E+06	0.00E+00	D	SW	BL00239	started day of first daptomycin injection
5.4D	control	control	standard	8	2.15E+05	0.00E+00	D	SW	BL00239	started day of first daptomycin injection
5.5D	control	control	standard	8	3.55E+06	0.00E+00	D	SW	BL00239	started day of first daptomycin injection
6.1D	control	control	cholestyramine	8	1.40E+06	0.00E+00	D	SW	BL00239	started day of first daptomycin injection
6.2D	control	control	cholestyramine	8	6.20E+05	0.00E+00	D	SW	BL00239	started day of first daptomycin injection
6.3D	control	control	cholestyramine	8	8.00E+05	0.00E+00	D	SW	BL00239	started day of first daptomycin injection
6.4D	control	control	cholestyramine	8	1.75E+04	0.00E+00	D	SW	BL00239	started day of first daptomycin injection
6.5D	control	control	cholestyramine	8	1.04E+06	0.00E+00	D	SW	BL00239	started day of first daptomycin injection
1.1D	daptomycin	50 mg/kg	standard	14	1.95E+06	1.95E+06	D	SW	BL00239	started day of first daptomycin injection
1.2D	daptomycin	50 mg/kg	standard	14	4.25E+04	3.73E+04	D	SW	BL00239	started day of first daptomycin injection
1.3D	daptomycin	50 mg/kg	standard	14	5.00E+00	0.00E+00	D	SW	BL00239	started day of first daptomycin injection
1.4D	daptomycin	50 mg/kg	standard	14	2.25E+06	1.27E+06	D	SW	BL00239	started day of first daptomycin injection
1.5D	daptomycin	50 mg/kg	standard	14	2.15E+06	1.39E+06	D	SW	BL00239	started day of first daptomycin injection
2.1D	daptomycin	50 mg/kg	cholestyramine	14	0.00E+00	0.00E+00	D	SW	BL00239	started day of first daptomycin injection
2.2D	daptomycin	50 mg/kg	cholestyramine	14	3.15E+06	7.02E+05	D	SW	BL00239	started day of first daptomycin injection
2.3D	daptomycin	50 mg/kg	cholestyramine	14	2.50E+06	4.50E+04	D	SW	BL00239	started day of first daptomycin injection
2.4D	daptomycin	50 mg/kg	cholestyramine	14	4.30E+05	2.58E+05	D	SW	BL00239	started day of first daptomycin injection
2.5D	daptomycin	50 mg/kg	cholestyramine	14	0.00E+00	0.00E+00	D	SW	BL00239	started day of first daptomycin injection
3.1D	daptomycin	200 mg/kg	standard	14	1.45E+06	1.14E+06	D	SW	BL00239	started day of first daptomycin injection
3.2D	daptomycin	200 mg/kg	standard	14	1.75E+04	1.24E+04	D	SW	BL00239	started day of first daptomycin injection
3.3D	daptomycin	200 mg/kg	standard	14	4.70E+06	4.70E+06	D	SW	BL00239	started day of first daptomycin injection
3.4D	daptomycin	200 mg/kg	standard	14	3.55E+06	3.26E+06	D	SW	BL00239	started day of first daptomycin injection
3.5D	daptomycin	200 mg/kg	standard	14	2.25E+07	5.63E+05	D	SW	BL00239	started day of first daptomycin injection
4.1D	daptomycin	200 mg/kg	cholestyramine	14	3.50E+01	0.00E+00	D	SW	BL00239	started day of first daptomycin injection
4.2D	daptomycin	200 mg/kg	cholestyramine	14	3.05E+05	1.13E+05	D	SW	BL00239	started day of first daptomycin injection
4.3D	daptomycin	200 mg/kg	cholestyramine	14	3.55E+04	3.30E+04	D	SW	BL00239	started day of first daptomycin injection
4.4D	daptomycin	200 mg/kg	cholestyramine	14	1.75E+07	1.00E+07	D	SW	BL00239	started day of first daptomycin injection
4.5D	daptomycin	200 mg/kg	cholestyramine	14	1.90E+06	8.93E+04	D	SW	BL00239	started day of first daptomycin injection
5.1D	control	control	standard	14	5.20E+05	0.00E+00	D	SW	BL00239	started day of first daptomycin injection
5.2D	control	control	standard	14	9.15E+05	0.00E+00	D	SW	BL00239	started day of first daptomycin injection
5.3D	control	control	standard	14	6.35E+05	0.00E+00	D	SW	BL00239	started day of first daptomycin injection
5.4D	control	control	standard	14	2.00E+04	0.00E+00	D	SW	BL00239	started day of first daptomycin injection
5.5D	control	control	standard	14	1.06E+06	0.00E+00	D	SW	BL00239	started day of first daptomycin injection
6.1D	control	control	cholestyramine	14	6.25E+05	0.00E+00	D	SW	BL00239	started day of first daptomycin injection
6.2D	control	control	cholestyramine	14	4.85E+05	0.00E+00	D	SW	BL00239	started day of first daptomycin injection
6.3D	control	control	cholestyramine	14	7.50E+01	0.00E+00	D	SW	BL00239	started day of first daptomycin injection
6.4D	control	control	cholestyramine	14	1.75E+02	0.00E+00	D	SW	BL00239	started day of first daptomycin injection
6.5D	control	control	cholestyramine	14	1.40E+06	0.00E+00	D	SW	BL00239	started day of first daptomycin injection
